# Supplementary material for: Quantifying Positional Isomers (QPI) by Top-Down Mass Spectrometry
Source: Mol Cell Proteomics. 2021 Mar 10;20:100070. doi: 10.1016/j.mcpro.2021.100070 (PMC8099777; doi:10.1016/j.mcpro.2021.100070)
Supplement: supplementary material [file mmc2.zip]

Archive with 22 entries (21 files):
- 20181212_QPI_Manual.docx
- topdownlab_v1.0.0/
- topdownlab_v1.0.0/HeckLib.dll
- topdownlab_v1.0.0/HeckLib.dll.config
- topdownlab_v1.0.0/HeckLib.pdb
- topdownlab_v1.0.0/HeckLibRawFileThermo.dll
- topdownlab_v1.0.0/HeckLibRawFileThermo.pdb
- topdownlab_v1.0.0/HeckLibScoring.dll
- topdownlab_v1.0.0/HeckLibScoring.pdb
- topdownlab_v1.0.0/labile_crosslinkers.xml
- topdownlab_v1.0.0/modifications.xml
- topdownlab_v1.0.0/ObjectListView.dll
- topdownlab_v1.0.0/ObjectListView.pdb
- topdownlab_v1.0.0/ObjectListView.xml
- topdownlab_v1.0.0/System.Data.SQLite.dll
- topdownlab_v1.0.0/ThermoFisher.CommonCore.Data.dll
- topdownlab_v1.0.0/ThermoFisher.CommonCore.RawFileReader.dll
- topdownlab_v1.0.0/Tools.VennToNodeXL.dll
- topdownlab_v1.0.0/TopdownLab.exe
- topdownlab_v1.0.0/TopdownLab.exe.config
- topdownlab_v1.0.0/TopdownLab.pdb
- topdownlab_v1.0.0/zlib.net.dll
