# Supplementary material for: Quantifying Positional Isomers (QPI) by Top-Down Mass Spectrometry
Source: Mol Cell Proteomics. 2021 Mar 10;20:100070. doi: 10.1016/j.mcpro.2021.100070 (PMC8099777; doi:10.1016/j.mcpro.2021.100070)
Supplement: supplementary material [file mmc2.zip › topdownlab_v1.0.0/HeckLib.dll.config]

<?xml version="1.0"?>
<configuration>
  <configSections>
    <section name="entityFramework" type="System.Data.Entity.Internal.ConfigFile.EntityFrameworkSection, EntityFramework, Version=6.0.0.0, Culture=neutral, PublicKeyToken=b77a5c561934e089" requirePermission="false"/>
    <!-- For more information on Entity Framework configuration, visit http://go.microsoft.com/fwlink/?LinkID=237468 -->
  </configSections>
  <entityFramework>
    <defaultConnectionFactory type="System.Data.Entity.Infrastructure.LocalDbConnectionFactory, EntityFramework">
      <parameters>
        <parameter value="v11.0"/>
      </parameters>
    </defaultConnectionFactory>
    <providers>
      <provider invariantName="System.Data.SqlClient" type="System.Data.Entity.SqlServer.SqlProviderServices, EntityFramework.SqlServer"/>
      <provider invariantName="System.Data.SQLite.EF6" type="System.Data.SQLite.EF6.SQLiteProviderServices, System.Data.SQLite.EF6"/>
    </providers>
  </entityFramework>
  <startup>
    <supportedRuntime version="v4.0" sku=".NETFramework,Version=v4.5.2" />
  </startup>
  <system.data>
    <DbProviderFactories>
      <remove invariant="System.Data.SQLite.EF6" />
      <add name="SQLite Data Provider (Entity Framework 6)" invariant="System.Data.SQLite.EF6" description=".NET Framework Data Provider for SQLite (Entity Framework 6)" type="System.Data.SQLite.EF6.SQLiteProviderFactory, System.Data.SQLite.EF6" />
    <remove invariant="System.Data.SQLite" /><add name="SQLite Data Provider" invariant="System.Data.SQLite" description=".NET Framework Data Provider for SQLite" type="System.Data.SQLite.SQLiteFactory, System.Data.SQLite" /></DbProviderFactories>
  </system.data>
