# Supplementary material for: Quantifying Positional Isomers (QPI) by Top-Down Mass Spectrometry
Source: Mol Cell Proteomics. 2021 Mar 10;20:100070. doi: 10.1016/j.mcpro.2021.100070 (PMC8099777; doi:10.1016/j.mcpro.2021.100070)
Supplement: supplementary material [file mmc2.zip › topdownlab_v1.0.0/labile_crosslinkers.xml]

<?xml version="1.0" encoding="utf-8"?>
<labile_crosslinkers xmlns:xsi="http://www.w3.org/2001/XMLSchema-instance" xmlns:xsd="http://www.w3.org/2001/XMLSchema">

  <labile_crosslinker title="DSSO" description="CID cleavable SSO destabilized with a di-sulfoxide bridge" number_of_cleavages="2" composition="H(6) C(6) O(3) S">
    <modification_site site="K" />

    <labile_modification modification="alkene"            monolink="false" ms2_fragment="true" composition="C(3) O H(2)" />
    <labile_modification modification="sulfenic acid"     monolink="false" ms2_fragment="true" composition="C(3) O(2) S H(4)" />
    <labile_modification modification="unsaturated thiol" monolink="false" ms2_fragment="true" composition="C(3) O H(2) S" />
    <labile_modification modification="DSSO monolink - H20"             monolink="true"  ms2_fragment="true" composition="C(6) O(4) H(8) S" />
    <labile_modification modification="DSSO monolink - Tris"            monolink="true"  ms2_fragment="true" composition="C(10) O(6) N H(17) S" />

    <labile_links name="thiol" peptide_a="alkene" peptide_b="unsaturated thiol" />
    <labile_links name="sulfenic acid" peptide_a="alkene" peptide_b="sulfenic acid" />
  </labile_crosslinker>

  <labile_crosslinker title="DSSO-O" description="CID cleavable SSO destabilized with a di-sulfoxide bridge (thio-ether)" number_of_cleavages="2" composition="H(6) C(6) O(2) S">
    <modification_site site="K" />

    <labile_modification modification="DSSO alkene fragment"            monolink="false" ms2_fragment="true" composition="C(3) O H(2)" />
    <labile_modification modification="DSSO sulfenic acid fragment"     monolink="false" ms2_fragment="true" composition="C(3) O S H(4)" />
    <labile_modification modification="DSSO unsaturated thiol fragment" monolink="false" ms2_fragment="true" composition="C(3) H(2) S" />
    <labile_modification modification="DSSO monolink - H20"             monolink="true"  ms2_fragment="true" composition="C(6) O(3) H(8) S" />
    <labile_modification modification="DSSO monolink - Tris"            monolink="true"  ms2_fragment="true" composition="C(10) O(5) N H(17) S" />

    <labile_links name="thiol" peptide_a="DSSO alkene fragment" peptide_b="DSSO unsaturated thiol fragment" />
    <labile_links name="sulfenic acid" peptide_a="DSSO alkene fragment" peptide_b="DSSO sulfenic acid fragment" />
  </labile_crosslinker>

  <labile_crosslinker title="S-S" description="Natural disulfide bridge" number_of_cleavages="1" composition="H(-2)">
    <modification_site site="C" />

    <labile_modification modification="S-S cleavage"                    monolink="false" ms2_fragment="true" composition="H(-1)" />
    <labile_modification modification="C-S cleavage"                    monolink="false" ms2_fragment="true" composition="S(-1)" />
    <!--    <labile_modification modification="S-C cleavage"                    monolink="false" ms2_fragment="true" composition="S(1)" /> -->

    <labile_links name="S-S symetrical" peptide_a="S-S cleavage" peptide_b="S-S cleavage" />
    <!--    <labile_links name="S-S asymmetrical" peptide_a="C-S cleavage" peptide_b="S-C cleavage" /> -->
  </labile_crosslinker>

  <labile_crosslinker title="BuUrBu" description="BuUrBu crosslinker" number_of_cleavages="2" composition="H(12) C(9) N(2) O(3)">
    <modification_site site="K" />

    <labile_modification modification="BuUr"                            monolink="false" ms2_fragment="true" composition="C(5) H(5) N O(2)" />
    <labile_modification modification="Bu"                              monolink="false" ms2_fragment="true" composition="C(4) H(7) N O" />

    <labile_links name="BuUrBu" peptide_a="BuUr" peptide_b="Bu" />
  </labile_crosslinker>

  <labile_crosslinker title="UVSO" description="UV activatable version of DSSO" number_of_cleavages="2" composition="C(24) H(22) F(6) N(4) O(3) S">
    <modification_site site="K" />

    <labile_modification modification="UVSO alkene fragment"            monolink="false" ms2_fragment="true" composition="C(12) H(10) F(3) N O" />
    <labile_modification modification="UVSO sulfenic acid fragment"     monolink="false" ms2_fragment="true" composition="C(12) H(12) F(3) N O(2) S" />
    <labile_modification modification="UVSO unsaturated thiol fragment" monolink="false" ms2_fragment="true" composition="C(12) H(10) F(3) N O S" />
    <labile_modification modification="UVSO monolink - H20"             monolink="true"  ms2_fragment="true" composition="C(24) H(24) F(6) N(2) O(4) S" />
    <labile_modification modification="UVSO monolink - H2"              monolink="true"  ms2_fragment="true" composition="C(24) H(24) F(6) N(2) O(3) S" />

    <labile_links name="thiol" peptide_a="UVSO alkene fragment" peptide_b="UVSO unsaturated thiol fragment" />
    <labile_links name="sulfenic acid" peptide_a="UVSO alkene fragment" peptide_b="UVSO sulfenic acid fragment" />
  </labile_crosslinker>

  <labile_crosslinker title="RigidSugarXL" description="UV activatable version of DSSO" number_of_cleavages="2" composition="C(28) H(26) N(12) O(10)">
    <modification_site site="K" />

    <labile_modification modification="RigidSugarXL monolink - H20"     monolink="true"  ms2_fragment="true" composition="C(28) H(28) N(12) O(11)" />
    <labile_modification modification="RigidSugarXL monolink - TRIS"    monolink="true"  ms2_fragment="true" composition="C(32) H(37) N(13) O(13)" />
  </labile_crosslinker>

  <labile_crosslinker title="AromDSSO" description="Aromatic version of DSSO" number_of_cleavages="2" composition="C(12) H(10) O(4) S(2)">
    <modification_site site="K" />

    <labile_modification modification="AromDSSO alkene fragment"            monolink="false" ms2_fragment="true" composition="C(3) H(2) O" />
    <labile_modification modification="AromDSSO sulfenic acid fragment"     monolink="false" ms2_fragment="true" composition="C(9) H(8) O(3) S(2)" />

    <labile_links name="sulfenic acid" peptide_a="AromDSSO alkene fragment" peptide_b="AromDSSO sulfenic acid fragment" />
  </labile_crosslinker>

  <labile_crosslinker title="BS294" description="PhosphoLinker" number_of_cleavages="2" composition="C(17) H(18) N(3) O(9) P">
    <modification_site site="K" />

    <labile_modification modification="BS294 monolink - H20"             monolink="true"  ms2_fragment="true" composition="C(17) H(20) N(3) O(10) P" />
    <labile_modification modification="BS294 monolink - Tris"            monolink="true"  ms2_fragment="true" composition="C(21) H(29) N(4) O(12) P" />
  </labile_crosslinker>

  <labile_crosslinker title="SulfoXL" description="PhosphoLinker" number_of_cleavages="2" composition="C(8) H(2) O(5) S">
    <modification_site site="K" />

    <labile_modification modification="SulfoXL monolink - H20"             monolink="true"  ms2_fragment="true" composition="C(8) H(5) O(6) S" />
    <labile_modification modification="SulfoXL monolink - Tris"            monolink="true"  ms2_fragment="true" composition="C(12) H(14) O(8) S N" />
  </labile_crosslinker>

  <labile_crosslinker title="DSS" description="DSS" number_of_cleavages="0" composition="C(8) H(10) O(2)">
    <modification_site site="K" />

    <labile_modification modification="DSS monolink - H20"             monolink="true"  ms2_fragment="true" composition="C(8) H(12) O(3)" />
    <labile_modification modification="DSS monolink - Tris"            monolink="true"  ms2_fragment="true" composition="C(12) H(21) O(5) N" />
  </labile_crosslinker>

  <labile_crosslinker title="BS3" description="BS3" number_of_cleavages="0" composition="C(8) H(10) O(2)">
    <modification_site site="K" />

    <labile_modification modification="BS3 monolink - H20"             monolink="true"  ms2_fragment="true" composition="C(8) H(12) O(3)" />
  </labile_crosslinker>

  <labile_crosslinker title="BS320" description="BS320" number_of_cleavages="0" composition="C(17) H(17) N(3) O(9) S">
    <modification_site site="K" />

    <labile_modification modification="BS320 monolink - H20"             monolink="true"  ms2_fragment="true" composition="C(17) H(19) N(3) O(10) S" />
  </labile_crosslinker>

  <labile_crosslinker title="Zero-length" description="Zero-length crosslinking" number_of_cleavages="0" composition="H(-2) O(-1)">
    <modification_site site="K" />
    <modification_site site="D" />
    <modification_site site="E" />
    <aa_linkage_map>K-DE</aa_linkage_map>

    <labile_modification modification="Zero-length monolink - Tris"            monolink="true"  ms2_fragment="true" composition="C(4) H(9) N O(2)" />
  </labile_crosslinker>

  <labile_crosslinker title="BS122" description="BS122" number_of_cleavages="0" composition="C(8) H(2) O(2)">
    <modification_site site="K" />

    <labile_modification modification="BS122 monolink - H20"             monolink="true"  ms2_fragment="true" composition="C(8) H(4) O(3)" />
    <labile_modification modification="BS122 monolink - Tris"            monolink="true"  ms2_fragment="true" composition="C(12) H(13) N O(5)" />
  </labile_crosslinker>

  <labile_crosslinker title="BS402" description="BS402" number_of_cleavages="0" composition="C(8) H(3) O(5) P">
    <modification_site site="K" />

    <labile_modification modification="BS402 monolink - H20"             monolink="true"  ms2_fragment="true" composition="C(8) H(5) O(6) P" />
    <labile_modification modification="BS402 monolink - Tris"            monolink="true"  ms2_fragment="true" composition="C(12) H(14) N O(8) P" />
  </labile_crosslinker>


  <labile_crosslinker title="kurzAzid" description="kurzAlkin" number_of_cleavages="0" composition="C(8) H N(3) O(2)">
    <modification_site site="K" />

    <labile_modification modification="kurzAzid monolink - H20"             monolink="true"  ms2_fragment="true" composition="C(8) H(3) N(3) O(3)" />
  </labile_crosslinker>

  <labile_crosslinker title="langAzid" description="langAlkin" number_of_cleavages="0" composition="C(11) H(7) N(3) O(4)">
    <modification_site site="K" />

    <labile_modification modification="langAzid monolink - H20"             monolink="true"  ms2_fragment="true" composition="C(11) H(9) N(3) O(4)" />
  </labile_crosslinker>

  <labile_crosslinker title="kurzAzid1" description="kurzAzid1" number_of_cleavages="0" composition="C(12) H(8) N(3) O(6) P">
    <modification_site site="K" />

    <labile_modification modification="kurzAzid-1 monolink - H20"             monolink="true"  ms2_fragment="true" composition="C(12) H(10) N(3) O(7) P" />
  </labile_crosslinker>

  <labile_crosslinker title="kurzAzid2" description="kurzAzid2" number_of_cleavages="0" composition="C(17) H(18) N(3) O(9) P">
    <modification_site site="K" />

    <labile_modification modification="kurzAzid2 monolink - H20"             monolink="true"  ms2_fragment="true" composition="C(17) H(20) N(3) O(10) P" />
  </labile_crosslinker>

  <labile_crosslinker title="langAzid1" description="kurzAzid1" number_of_cleavages="0" composition="C(15) H(14) N(3) O(7) P">
    <modification_site site="K" />

    <labile_modification modification="langAzid1 monolink - H20"             monolink="true"  ms2_fragment="true" composition="C(15) H(16) N(3) O(8) P" />
  </labile_crosslinker>

  <labile_crosslinker title="langAzid2" description="langAzid2" number_of_cleavages="0" composition="C(20) H(24) N(3) O(10) P">
    <modification_site site="K" />

    <labile_modification modification="langAzid2 monolink - H20"             monolink="true"  ms2_fragment="true" composition="C(20) H(26) N(3) O(11) P" />
  </labile_crosslinker>

</labile_crosslinkers>
