# Supplementary material for: Quantifying Positional Isomers (QPI) by Top-Down Mass Spectrometry
Source: Mol Cell Proteomics. 2021 Mar 10;20:100070. doi: 10.1016/j.mcpro.2021.100070 (PMC8099777; doi:10.1016/j.mcpro.2021.100070)
Supplement: supplementary material [file mmc2.zip › topdownlab_v1.0.0/modifications.xml]

<?xml version="1.0" encoding="utf-8"?>
<modifications xmlns:xsd="http://www.w3.org/2001/XMLSchema" xmlns:xsi="http://www.w3.org/2001/XMLSchema-instance">
   <modification index="0" title="Acetyl (K)" description="Acetylation" create_date="2010-01-19T13:25:24.82357+01:00" last_modified_date="2010-01-19T14:15:40.2445414+01:00" user="neuhause" reporterCorrectionM2="0" reporterCorrectionM1="0" reporterCorrectionP1="0" reporterCorrectionP2="0" composition="C(2) H(2) O" multi_modification="false">
      <position>notCterm</position>
      <modification_site index="0" site="K">
         <diagnostic_collection>
            <diagnostic name="acK*" shortname="acK*" composition="C(7) H(11) O N" />
            <diagnostic name="acK" shortname="acK" composition="C(7) H(14) O N(2)" />
         </diagnostic_collection>
      </modification_site>
      <type>standard</type>
      <terminus_type>none</terminus_type>
   </modification>
   <modification index="1" title="Acetyl (Protein N-term)" description="Acetylation" create_date="2010-01-19T14:27:34.5843488+01:00" last_modified_date="2010-01-19T14:28:09.7383488+01:00" user="neuhause" reporterCorrectionM2="0" reporterCorrectionM1="0" reporterCorrectionP1="0" reporterCorrectionP2="0" composition="C(2) H(2) O" multi_modification="false">
      <position>proteinNterm</position>
      <modification_site index="0" site="-" />
      <type>standard</type>
      <terminus_type>none</terminus_type>
   </modification>
   <modification index="2" title="Carbamidomethyl (C)" description="Iodoacetamide derivative" create_date="2010-01-19T15:54:02.1976309+01:00" last_modified_date="2010-01-19T15:55:13.1353165+01:00" user="neuhause" reporterCorrectionM2="0" reporterCorrectionM1="0" reporterCorrectionP1="0" reporterCorrectionP2="0" composition="C(2) H(3) N O" multi_modification="false">
      <position>anywhere</position>
      <modification_site index="0" site="C" />
      <type>standard</type>
      <terminus_type>none</terminus_type>
   </modification>
   <modification index="3" title="Oxidation (M)" description="Oxidation" create_date="2010-01-19T14:29:05.2191728+01:00" last_modified_date="2010-01-19T20:38:21.9609829+01:00" user="neuhause" reporterCorrectionM2="0" reporterCorrectionM1="0" reporterCorrectionP1="0" reporterCorrectionP2="0" composition="O " multi_modification="false">
      <position>anywhere</position>
      <modification_site index="0" site="M" />
      <type>standard</type>
      <terminus_type>none</terminus_type>
   </modification> 
   <modification index="4" title="Phospho (STY)" description="Phosphorylation" create_date="2010-01-19T14:34:50.0721008+01:00" last_modified_date="2010-01-19T20:39:28.1471599+01:00" user="neuhause" reporterCorrectionM2="0" reporterCorrectionM1="0" reporterCorrectionP1="0" reporterCorrectionP2="0" composition="H O(3) P" multi_modification="false">
      <position>anywhere</position>
      <modification_site index="0" site="S">
         <neutralloss_collection>
            <neutralloss name="H3O4P" shortname="H3O4P" composition="H(3) O(4) P" />
            <neutralloss name="H3O4P + H2O" shortname="H3O4P + H2O" composition="H(5) O(5) P" />
         </neutralloss_collection>
      </modification_site>
      <modification_site index="1" site="T">
         <neutralloss_collection>
            <neutralloss name="H3O4P" shortname="H3O4P" composition="H(3) O(4) P" />
            <neutralloss name="H3O4P + H2O" shortname="H3O4P + H2O" composition="H(5) O(5) P" />
         </neutralloss_collection>
      </modification_site>
      <modification_site index="2" site="Y">
         <diagnostic_collection>
            <diagnostic name="C(8) H(10) O(4) N P" shortname="pY" composition="C(8) H(10) O(4) N P" />
         </diagnostic_collection>
      </modification_site>
      <type>standard</type>
      <terminus_type>none</terminus_type>
   </modification>
   <modification index="5" title="Arg6" description="Arginine-13C6 (R-13C6)" create_date="2010-01-19T14:37:21.2757206+01:00" last_modified_date="2010-01-23T19:17:45.328125+01:00" user="cox" reporterCorrectionM2="0" reporterCorrectionM1="0" reporterCorrectionP1="0" reporterCorrectionP2="0" composition="Cx(6) C(-6)" multi_modification="false">
      <position>anywhere</position>
      <modification_site index="0" site="R" />
      <type>label</type>
      <terminus_type>none</terminus_type>
   </modification>
   <modification index="6" title="Arg10" description="Arginine-13C615N4 (R-full)" create_date="2010-01-19T14:38:45.7906712+01:00" last_modified_date="2010-01-23T19:20:04+01:00" user="cox" reporterCorrectionM2="0" reporterCorrectionM1="0" reporterCorrectionP1="0" reporterCorrectionP2="0" composition="Cx(6) Nx(4) C(-6) N(-4)" multi_modification="false">
      <position>anywhere</position>
      <modification_site index="0" site="R" />
      <type>label</type>
      <terminus_type>none</terminus_type>
   </modification>
   <modification index="7" title="Lys4" description="Lysine (D4)" create_date="2010-01-19T14:39:50.1480962+01:00" last_modified_date="2010-01-23T19:22:08.375+01:00" user="cox" reporterCorrectionM2="0" reporterCorrectionM1="0" reporterCorrectionP1="0" reporterCorrectionP2="0" composition="Hx(4) H(-4)" multi_modification="false">
      <position>anywhere</position>
      <modification_site index="0" site="K" />
      <type>label</type>
      <terminus_type>none</terminus_type>
   </modification>
   <modification index="8" title="Lys6" description="Lysine-13C6 (K-13C6)" create_date="2010-01-19T14:42:22.773705+01:00" last_modified_date="2010-01-23T19:25:07.34375+01:00" user="cox" reporterCorrectionM2="0" reporterCorrectionM1="0" reporterCorrectionP1="0" reporterCorrectionP2="0" composition="Cx(6) C(-6)" multi_modification="false">
      <position>anywhere</position>
      <modification_site index="0" site="K" />
      <type>label</type>
      <terminus_type>none</terminus_type>
   </modification>
   <modification index="9" title="Lys8" description="Lysine-13C615N2 (K-full)" create_date="2010-01-19T14:44:14.7503042+01:00" last_modified_date="2010-01-23T19:25:47.796875+01:00" user="cox" reporterCorrectionM2="0" reporterCorrectionM1="0" reporterCorrectionP1="0" reporterCorrectionP2="0" composition="Cx(6) Nx(2) C(-6) N(-2)" multi_modification="false">
      <position>anywhere</position>
      <modification_site index="0" site="K" />
      <type>label</type>
      <terminus_type>none</terminus_type>
   </modification>
   <modification index="10" title="GlyGly (K)" description="Ubiquitination residue" create_date="2010-01-30T11:41:51.59375+01:00" last_modified_date="2010-01-30T11:59:58.203125+01:00" user="cox" reporterCorrectionM2="0" reporterCorrectionM1="0" reporterCorrectionP1="0" reporterCorrectionP2="0" composition="H(6) C(4) N(2) O(2)" multi_modification="false">
      <position>anywhere</position>
      <modification_site index="0" site="K" />
      <type>standard</type>
      <terminus_type>nterm</terminus_type>
   </modification>
   <modification index="11" title="Methyl (KR)" description="Methylation" create_date="2010-01-30T11:47:06.328125+01:00" last_modified_date="2010-01-30T11:59:44.75+01:00" user="cox" reporterCorrectionM2="0" reporterCorrectionM1="0" reporterCorrectionP1="0" reporterCorrectionP2="0" composition="C H(2)" multi_modification="false">
      <position>anywhere</position>
      <modification_site index="0" site="K" />
      <modification_site index="1" site="R" />
      <type>standard</type>
      <terminus_type>none</terminus_type>
   </modification>
   <modification index="12" title="Dimethyl (KR)" description="di-Methylation" create_date="2010-01-30T11:55:54.40625+01:00" last_modified_date="2010-01-30T11:58:44.5+01:00" user="cox" reporterCorrectionM2="0" reporterCorrectionM1="0" reporterCorrectionP1="0" reporterCorrectionP2="0" composition="H(4) C(2)" multi_modification="false">
      <position>anywhere</position>
     <modification_site index="0" site="K">
       <neutralloss_collection>
         <neutralloss name="Symmetrical MMA" shortname="MMA" composition="H(5)NC" />
         <neutralloss name="Asymmetrical DMA" shortname="DMA" composition="H(7)NC(2)" />
       </neutralloss_collection>
     </modification_site>
     <modification_site index="1" site="R">
       <neutralloss_collection>
         <neutralloss name="Symmetrical MMA" shortname="MMA" composition="H(5)NC" />
         <neutralloss name="Asymmetrical DMA" shortname="DMA" composition="H(7)NC(2)" />
       </neutralloss_collection>
     </modification_site>
     <type>standard</type>
      <terminus_type>none</terminus_type>
   </modification>
   <modification index="13" title="Trimethyl (K)" description="tri-Methylation" create_date="2010-01-30T12:01:50.9375+01:00" last_modified_date="2010-01-30T12:02:36.46875+01:00" user="cox" reporterCorrectionM2="0" reporterCorrectionM1="0" reporterCorrectionP1="0" reporterCorrectionP2="0" composition="C(3) H(6)" multi_modification="false">
      <position>anywhere</position>
      <modification_site index="0" site="K" />
      <type>standard</type>
      <terminus_type>none</terminus_type>
   </modification>
   <modification index="14" title="Pro5" description="Proline-13C5" create_date="2010-04-12T13:32:35.6382482+02:00" last_modified_date="2010-04-12T13:33:43.0174538+02:00" user="cox" reporterCorrectionM2="0" reporterCorrectionM1="0" reporterCorrectionP1="0" reporterCorrectionP2="0" composition="Cx(5) C(-5)" multi_modification="false">
      <position>anywhere</position>
      <modification_site index="0" site="P" />
      <type>standard</type>
      <terminus_type>none</terminus_type>
   </modification>
   <modification index="15" title="Pro6" description="Proline-13C515N1" create_date="2010-04-12T13:32:37.3731338+02:00" last_modified_date="2010-04-12T13:35:25.9109714+02:00" user="cox" reporterCorrectionM2="0" reporterCorrectionM1="0" reporterCorrectionP1="0" reporterCorrectionP2="0" composition="Cx(5) Nx C(-5) N(-1)" multi_modification="false">
      <position>anywhere</position>
      <modification_site index="0" site="P" />
      <type>standard</type>
      <terminus_type>none</terminus_type>
   </modification>
   <modification index="16" title="Glu-&gt;pyro-Glu" description="Pyro-glu from E" create_date="2010-04-12T13:36:20.7736754+02:00" last_modified_date="2010-04-12T13:39:21.3356434+02:00" user="cox" reporterCorrectionM2="0" reporterCorrectionM1="0" reporterCorrectionP1="0" reporterCorrectionP2="0" composition="H(-2) O(-1)" multi_modification="false">
      <position>anyNterm</position>
      <modification_site index="0" site="E" />
      <type>standard</type>
      <terminus_type>none</terminus_type>
   </modification>
   <modification index="17" title="Gln-&gt;pyro-Glu" description="Pyro-glu from Q" create_date="2010-04-12T13:41:10.9786904+02:00" last_modified_date="2010-04-12T13:42:18.7807628+02:00" user="cox" reporterCorrectionM2="0" reporterCorrectionM1="0" reporterCorrectionP1="0" reporterCorrectionP2="0" composition="H(-3) N(-1)" multi_modification="false">
      <position>anyNterm</position>
      <modification_site index="0" site="Q" />
      <type>standard</type>
      <terminus_type>none</terminus_type>
   </modification>
   <modification index="18" title="OHexNAc" description="OHexNAc" create_date="2010-08-30T11:16:56.4953002+02:00" last_modified_date="2010-08-30T11:18:07.2093037+02:00" user="neuhause" reporterCorrectionM2="0" reporterCorrectionM1="0" reporterCorrectionP1="0" reporterCorrectionP2="0" composition="H(13) C(8) N O(5)" multi_modification="false">
      <position>anywhere</position>
      <modification_site index="1" site="T">
         <neutralloss_collection>
            <neutralloss name="OHexNAc" shortname="H13 C8 N O5" composition="H(13) C(8) N O(5)" />
         </neutralloss_collection>
         <diagnostic_collection>
            <diagnostic name="OHexNAc" shortname="H14 C8 N O5" composition="H(14) C(8) N O(5)" />
         </diagnostic_collection>
      </modification_site>
      <modification_site index="0" site="S">
         <neutralloss_collection>
            <neutralloss name="OHexNAc" shortname="H13 C8 N O5" composition="H(13) C(8) N O(5)" />
         </neutralloss_collection>
         <diagnostic_collection>
            <diagnostic name="OHexNAc" shortname="H13 C8 N O5" composition="H(13) C(8) N O(5)" />
         </diagnostic_collection>
      </modification_site>
      <type>standard</type>
      <terminus_type>none</terminus_type>
   </modification>
   <modification index="19" title="DimethLys0" description="Lysine dimethyl light" create_date="2010-09-10T22:58:36.5625+02:00" last_modified_date="2010-09-10T23:01:25.234375+02:00" user="cox" reporterCorrectionM2="0" reporterCorrectionM1="0" reporterCorrectionP1="0" reporterCorrectionP2="0" composition="H(4) C(2)" multi_modification="false">
      <position>anywhere</position>
      <modification_site index="0" site="K" />
      <type>label</type>
      <terminus_type>none</terminus_type>
   </modification>
   <modification index="20" title="DimethNter0" description="N-terminal dimethyl light" create_date="2010-09-10T23:12:52+02:00" last_modified_date="2010-09-10T23:12:52+02:00" user="cox" reporterCorrectionM2="0" reporterCorrectionM1="0" reporterCorrectionP1="0" reporterCorrectionP2="0" composition="H(4) C(2)" multi_modification="false">
      <position>anyNterm</position>
      <modification_site index="0" site="-" />
      <type>label</type>
      <terminus_type>none</terminus_type>
   </modification>
   <modification index="21" title="DimethLys4" description="Lysine dimethyl 2H(4)" create_date="2010-09-10T23:05:34.375+02:00" last_modified_date="2010-09-10T23:07:05.171875+02:00" user="cox" reporterCorrectionM2="0" reporterCorrectionM1="0" reporterCorrectionP1="0" reporterCorrectionP2="0" composition="Hx(4) C(2)" multi_modification="false">
      <position>anywhere</position>
      <modification_site index="0" site="K" />
      <type>label</type>
      <terminus_type>none</terminus_type>
   </modification>
   <modification index="22" title="DimethNter4" description="N-terminal dimethyl 2H(4)" create_date="2010-09-10T23:14:43.28125+02:00" last_modified_date="2010-09-10T23:14:43.28125+02:00" user="cox" reporterCorrectionM2="0" reporterCorrectionM1="0" reporterCorrectionP1="0" reporterCorrectionP2="0" composition="Hx(4) C(2)" multi_modification="false">
      <position>anyNterm</position>
      <modification_site index="0" site="-" />
      <type>label</type>
      <terminus_type>none</terminus_type>
   </modification>
   <modification index="23" title="DimethLys8" description="Lysine dimethyl 2H(6) 13C(2)" create_date="2010-09-10T23:09:18.890625+02:00" last_modified_date="2010-09-10T23:11:12.328125+02:00" user="cox" reporterCorrectionM2="0" reporterCorrectionM1="0" reporterCorrectionP1="0" reporterCorrectionP2="0" composition="Hx(6) H(-2) Cx(2)" multi_modification="false">
      <position>anywhere</position>
      <modification_site index="0" site="K" />
      <type>label</type>
      <terminus_type>none</terminus_type>
   </modification>
   <modification index="24" title="DimethNter8" description="N-terminal dimethyl 2H(6) 13C(2)" create_date="2010-09-10T23:17:10.015625+02:00" last_modified_date="2010-09-10T23:17:10.015625+02:00" user="cox" reporterCorrectionM2="0" reporterCorrectionM1="0" reporterCorrectionP1="0" reporterCorrectionP2="0" composition="Hx(6) H(-2) Cx(2)" multi_modification="false">
      <position>anyNterm</position>
      <modification_site index="0" site="-" />
      <type>label</type>
      <terminus_type>none</terminus_type>
   </modification>
   <modification index="25" title="18O" description="C-terminal 18O label" create_date="2010-09-14T20:50:26.71875+02:00" last_modified_date="2010-09-14T20:51:54.671875+02:00" user="cox" reporterCorrectionM2="0" reporterCorrectionM1="0" reporterCorrectionP1="0" reporterCorrectionP2="0" composition="Ox(2) O(-2)" multi_modification="false">
      <position>anyCterm</position>
      <modification_site index="0" site="-" />
      <type>label</type>
      <terminus_type>none</terminus_type>
   </modification>
   <modification index="26" title="ICAT-0" description="ICAT light" create_date="2010-09-17T11:04:48.0630531+02:00" last_modified_date="2010-09-17T11:06:34.9116358+02:00" user="cox" reporterCorrectionM2="0" reporterCorrectionM1="0" reporterCorrectionP1="0" reporterCorrectionP2="0" composition="H(17) C(10) N(3) O(3)" multi_modification="false">
      <position>anywhere</position>
      <modification_site index="0" site="C" />
      <type>label</type>
      <terminus_type>none</terminus_type>
   </modification>
   <modification index="27" title="ICAT-9" description="ICAT heavy" create_date="2010-09-17T11:07:12.3062928+02:00" last_modified_date="2010-09-17T11:09:20.6014183+02:00" user="cox" reporterCorrectionM2="0" reporterCorrectionM1="0" reporterCorrectionP1="0" reporterCorrectionP2="0" composition="H(17) Cx(9) N(3) O(3) C" multi_modification="false">
      <position>anywhere</position>
      <modification_site index="0" site="C" />
      <type>label</type>
      <terminus_type>none</terminus_type>
   </modification>
   <modification index="28" title="ICPL-Lys0" description="Lysine ICPL light" create_date="2010-09-18T04:01:29.140625+02:00" last_modified_date="2010-09-18T04:05:32.921875+02:00" user="cox" reporterCorrectionM2="0" reporterCorrectionM1="0" reporterCorrectionP1="0" reporterCorrectionP2="0" composition="H(3) C(6) N O" multi_modification="false">
      <position>anywhere</position>
      <modification_site index="0" site="K" />
      <type>label</type>
      <terminus_type>none</terminus_type>
   </modification>
   <modification index="29" title="ICPL-Nter0" description="N-terminal ICPL light" create_date="2010-09-18T04:01:29.859375+02:00" last_modified_date="2010-09-18T04:11:33.109375+02:00" user="cox" reporterCorrectionM2="0" reporterCorrectionM1="0" reporterCorrectionP1="0" reporterCorrectionP2="0" composition="H(3) C(6) N O" multi_modification="false">
      <position>anyNterm</position>
      <modification_site index="0" site="-" />
      <type>label</type>
      <terminus_type>none</terminus_type>
   </modification>
   <modification index="30" title="ICPL-Lys4" description="Lysine ICPL 2H(4)" create_date="2010-09-18T04:15:13.34375+02:00" last_modified_date="2010-09-18T04:16:29.03125+02:00" user="cox" reporterCorrectionM2="0" reporterCorrectionM1="0" reporterCorrectionP1="0" reporterCorrectionP2="0" composition="H(-1) Hx(4) C(6) N O" multi_modification="false">
      <position>anywhere</position>
      <modification_site index="0" site="K" />
      <type>label</type>
      <terminus_type>none</terminus_type>
   </modification>
   <modification index="31" title="ICPL-Nter4" description="N-terminal ICPL 2H(4)" create_date="2010-09-18T04:39:16.296875+02:00" last_modified_date="2010-09-18T04:41:25.9375+02:00" user="cox" reporterCorrectionM2="0" reporterCorrectionM1="0" reporterCorrectionP1="0" reporterCorrectionP2="0" composition="H(-1) Hx(4) C(6) N O" multi_modification="false">
      <position>anyNterm</position>
      <modification_site index="0" site="-" />
      <type>label</type>
      <terminus_type>none</terminus_type>
   </modification>
   <modification index="32" title="ICPL-Lys6" description="Lysine ICPL 13C(6)" create_date="2010-09-18T04:50:57.046875+02:00" last_modified_date="2010-09-18T04:53:20.359375+02:00" user="cox" reporterCorrectionM2="0" reporterCorrectionM1="0" reporterCorrectionP1="0" reporterCorrectionP2="0" composition="H(3) Cx(6) N O" multi_modification="false">
      <position>anywhere</position>
      <modification_site index="0" site="K" />
      <type>label</type>
      <terminus_type>none</terminus_type>
   </modification>
   <modification index="33" title="ICPL-Nter6" description="N-terminal ICPL 13C(6)" create_date="2010-09-18T04:59:01.75+02:00" last_modified_date="2010-09-18T05:00:10.75+02:00" user="cox" reporterCorrectionM2="0" reporterCorrectionM1="0" reporterCorrectionP1="0" reporterCorrectionP2="0" composition="H(3) Cx(6) N O" multi_modification="false">
      <position>anyNterm</position>
      <modification_site index="0" site="-" />
      <type>label</type>
      <terminus_type>none</terminus_type>
   </modification>
   <modification index="34" title="ICPL-Lys10" description="Lysine ICPL 2H(4) 13C(6)" create_date="2010-09-18T05:01:48.890625+02:00" last_modified_date="2010-09-18T05:02:50.359375+02:00" user="cox" reporterCorrectionM2="0" reporterCorrectionM1="0" reporterCorrectionP1="0" reporterCorrectionP2="0" composition="H(-1) Hx(4) Cx(6) N O" multi_modification="false">
      <position>anywhere</position>
      <modification_site index="0" site="K" />
      <type>label</type>
      <terminus_type>none</terminus_type>
   </modification>
   <modification index="35" title="ICPL-Nter10" description="N-terminal ICPL 2H(4) 13C(6)" create_date="2010-09-18T05:03:34.671875+02:00" last_modified_date="2010-09-18T05:04:36.71875+02:00" user="cox" reporterCorrectionM2="0" reporterCorrectionM1="0" reporterCorrectionP1="0" reporterCorrectionP2="0" composition="H(-1) Hx(4) Cx(6) N O" multi_modification="false">
      <position>anyNterm</position>
      <modification_site index="0" site="-" />
      <type>label</type>
      <terminus_type>none</terminus_type>
   </modification>
   <modification index="36" title="mTRAQ-Lys0" description="Lysine mTRAQ light" create_date="2010-09-29T16:27:58.1158208+02:00" last_modified_date="2010-09-29T16:41:52.581343+02:00" user="cox" reporterCorrectionM2="0" reporterCorrectionM1="0" reporterCorrectionP1="0" reporterCorrectionP2="0" composition="H(12) C(7) N(2) O" multi_modification="false">
      <position>anywhere</position>
      <modification_site index="0" site="K" />
      <type>label</type>
      <terminus_type>none</terminus_type>
   </modification>
   <modification index="37" title="mTRAQ-Nter0" description="N-terminal mTRAQ light" create_date="2010-09-29T16:42:44.547768+02:00" last_modified_date="2010-09-29T16:43:38.311528+02:00" user="cox" reporterCorrectionM2="0" reporterCorrectionM1="0" reporterCorrectionP1="0" reporterCorrectionP2="0" composition="H(12) C(7) N(2) O" multi_modification="false">
      <position>anyNterm</position>
      <modification_site index="0" site="-" />
      <type>label</type>
      <terminus_type>none</terminus_type>
   </modification>
   <modification index="38" title="mTRAQ-Lys4" description="Lysine mTRAQ 13C(3) 15N" create_date="2010-09-29T16:44:50.189299+02:00" last_modified_date="2010-09-29T16:47:04.1934434+02:00" user="cox" reporterCorrectionM2="0" reporterCorrectionM1="0" reporterCorrectionP1="0" reporterCorrectionP2="0" composition="H(12) C(4) Cx(3) N Nx O" multi_modification="false">
      <position>anywhere</position>
      <modification_site index="0" site="K" />
      <type>label</type>
      <terminus_type>none</terminus_type>
   </modification>
   <modification index="39" title="mTRAQ-Nter4" description="N-terminal mTRAQ 13C(3) 15N" create_date="2010-09-29T16:48:08.5257002+02:00" last_modified_date="2010-09-29T16:49:36.8497+02:00" user="cox" reporterCorrectionM2="0" reporterCorrectionM1="0" reporterCorrectionP1="0" reporterCorrectionP2="0" composition="H(12) C(4) Cx(3) N Nx O" multi_modification="false">
      <position>anyNterm</position>
      <modification_site index="0" site="-" />
      <type>label</type>
      <terminus_type>none</terminus_type>
   </modification>
   <modification index="40" title="mTRAQ-Lys8" description="Lysine mTRAQ 13C(6) 15N(2)" create_date="2010-09-29T16:50:20.9882552+02:00" last_modified_date="2010-09-29T16:52:14.0704579+02:00" user="cox" reporterCorrectionM2="0" reporterCorrectionM1="0" reporterCorrectionP1="0" reporterCorrectionP2="0" composition="H(12) C Cx(6) Nx(2) O" multi_modification="false">
      <position>anywhere</position>
      <modification_site index="0" site="K" />
      <type>label</type>
      <terminus_type>none</terminus_type>
   </modification>
   <modification index="41" title="mTRAQ-Nter8" description="N-terminal mTRAQ 13C(6) 15N(2)" create_date="2010-09-29T16:52:44.7054539+02:00" last_modified_date="2010-09-29T16:54:02.5433519+02:00" user="cox" reporterCorrectionM2="0" reporterCorrectionM1="0" reporterCorrectionP1="0" reporterCorrectionP2="0" composition="H(12) C Cx(6) Nx(2) O" multi_modification="false">
      <position>anyNterm</position>
      <modification_site index="0" site="-" />
      <type>label</type>
      <terminus_type>none</terminus_type>
   </modification>
   <modification index="42" title="DimethLys2" description="Lysine dimethyl 2H(2)" create_date="2010-10-04T21:38:34.328125+02:00" last_modified_date="2010-10-04T21:40:38.9375+02:00" user="cox" reporterCorrectionM2="0" reporterCorrectionM1="0" reporterCorrectionP1="0" reporterCorrectionP2="0" composition="H(2) Hx(2) C(2)" multi_modification="false">
      <position>anywhere</position>
      <modification_site index="0" site="K" />
      <type>label</type>
      <terminus_type>none</terminus_type>
   </modification>
   <modification index="43" title="DimethNter2" description="N-terminal dimethyl 2H(2)" create_date="2010-10-04T21:42:40.46875+02:00" last_modified_date="2010-10-04T21:42:40.46875+02:00" user="cox" reporterCorrectionM2="0" reporterCorrectionM1="0" reporterCorrectionP1="0" reporterCorrectionP2="0" composition="H(2) Hx(2) C(2)" multi_modification="false">
      <position>anyNterm</position>
      <modification_site index="0" site="-" />
      <type>label</type>
      <terminus_type>none</terminus_type>
   </modification>
   <modification index="44" title="DimethLys6" description="Lysine dimethyl 2H(6)" create_date="2010-10-04T21:44:53.59375+02:00" last_modified_date="2010-10-04T21:46:36.703125+02:00" user="cox" reporterCorrectionM2="0" reporterCorrectionM1="0" reporterCorrectionP1="0" reporterCorrectionP2="0" composition="Hx(6) C(2) H(-2)" multi_modification="false">
      <position>anywhere</position>
      <modification_site index="0" site="K" />
      <type>label</type>
      <terminus_type>none</terminus_type>
   </modification>
   <modification index="45" title="DimethNter6" description="N-terminal dimethyl 2H(6)" create_date="2010-10-04T21:47:00.59375+02:00" last_modified_date="2010-10-04T21:47:34.03125+02:00" user="cox" reporterCorrectionM2="0" reporterCorrectionM1="0" reporterCorrectionP1="0" reporterCorrectionP2="0" composition="Hx(6) C(2) H(-2)" multi_modification="false">
      <position>anyNterm</position>
      <modification_site index="0" site="-" />
      <type>label</type>
      <terminus_type>none</terminus_type>
   </modification>
   <modification index="46" title="QQTGG (K)" description="SUMO-2/3 Q87R" create_date="2010-10-14T19:47:55.640625+02:00" last_modified_date="2010-10-14T20:27:12.234375+02:00" user="cox" reporterCorrectionM2="0" reporterCorrectionM1="0" reporterCorrectionP1="0" reporterCorrectionP2="0" composition="H(29) C(18) N(7) O(8)" multi_modification="false">
      <position>notCterm</position>
      <modification_site index="0" site="K">
         <diagnostic_collection>
            <diagnostic name="b2-QQ" shortname="QQ" composition="H(16) C(10) N(4) O(4)" />
            <diagnostic name="b3-QQT" shortname="QQT" composition="H(23) C(14) N(5) O(6)" />
            <diagnostic name="b4-QQTG" shortname="QQTG" composition="H(26) C(16) N(6) O(7)" />
            <diagnostic name="b5-QQTGG" shortname="QQTGG" composition="H(29) C(18) N(7) O(8)" />
            <diagnostic name="b2-QQ-H2O" shortname="QQ-H2O" composition="H(14) C(10) N(4) O(3)" />
            <diagnostic name="b3-QQT-H2O" shortname="QQT-H2O" composition="H(21) C(14) N(5) O(5)" />
            <diagnostic name="b4-QQTG-H2O" shortname="QQTG-H2O" composition="H(24) C(16) N(6) O(6)" />
            <diagnostic name="H(27) C(18) N(7) O(7)" shortname="H27 C18 N7 O7" composition="H(27) C(18) N(7) O(7)" />
         </diagnostic_collection>
      </modification_site>
      <type>standard</type>
      <terminus_type>nterm</terminus_type>
   </modification>
   <modification index="47" title="Deamidation (N)" description="Deamidation (N)" create_date="2010-10-18T15:33:56.9880908+02:00" last_modified_date="2010-10-18T15:35:17.4054698+02:00" user="cox" reporterCorrectionM2="0" reporterCorrectionM1="0" reporterCorrectionP1="0" reporterCorrectionP2="0" composition="H(-1) N(-1) O" multi_modification="false">
      <position>anywhere</position>
      <modification_site index="0" site="N" />
      <type>standard</type>
      <terminus_type>none</terminus_type>
   </modification>
   <modification index="48" title="Deamidation 18O (N)" description="Deamidation 18O (N)" create_date="2010-10-18T15:35:58.7004582+02:00" last_modified_date="2010-10-18T15:36:28.0070832+02:00" user="cox" reporterCorrectionM2="0" reporterCorrectionM1="0" reporterCorrectionP1="0" reporterCorrectionP2="0" composition="H(-1) N(-1) Ox" multi_modification="false">
      <position>anywhere</position>
      <modification_site index="0" site="N" />
      <type>standard</type>
      <terminus_type>none</terminus_type>
   </modification>
   <modification index="49" title="iTRAQ4plex-Nter114" description="N-terminal iTRAQ4plex114" create_date="2011-02-12T03:15:23.734375+01:00" last_modified_date="2011-02-12T03:17:37.34375+01:00" user="cox" reporterCorrectionM2="0" reporterCorrectionM1="1" reporterCorrectionP1="5.9" reporterCorrectionP2="0.2" composition="H(12) C(5) Cx(2) N(2) Ox" multi_modification="false">
      <position>anyNterm</position>
      <modification_site index="0" site="-">
         <diagnostic_collection>
            <diagnostic name="114" shortname="114" composition="H(12) C(5) Cx N(2)" />
         </diagnostic_collection>
      </modification_site>
      <type>isobaricLabel</type>
      <terminus_type>none</terminus_type>
   </modification>
   <modification index="50" title="iTRAQ4plex-Nter115" description="N-terminal iTRAQ4plex115" create_date="2011-02-12T03:24:12.875+01:00" last_modified_date="2011-02-12T03:27:02.125+01:00" user="cox" reporterCorrectionM2="0" reporterCorrectionM1="2" reporterCorrectionP1="5.6" reporterCorrectionP2="0.1" composition="H(12) C(6) Cx N Ox Nx" multi_modification="false">
      <position>anyNterm</position>
      <modification_site index="0" site="-">
         <diagnostic_collection>
            <diagnostic name="115" shortname="115" composition="H(12) C(4) Cx(2) N(2)" />
         </diagnostic_collection>
      </modification_site>
      <type>isobaricLabel</type>
      <terminus_type>none</terminus_type>
   </modification>
   <modification index="51" title="iTRAQ4plex-Nter116" description="N-terminal iTRAQ4plex116" create_date="2011-02-12T03:24:29.890625+01:00" last_modified_date="2011-02-12T03:31:33.296875+01:00" user="cox" reporterCorrectionM2="0" reporterCorrectionM1="3" reporterCorrectionP1="4.5" reporterCorrectionP2="0.1" composition="H(12) C(4) Cx(3) N Nx O" multi_modification="false">
      <position>anyNterm</position>
      <modification_site index="0" site="-">
         <diagnostic_collection>
            <diagnostic name="116" shortname="116" composition="H(12) C(4) Cx(2) N Nx" />
         </diagnostic_collection>
      </modification_site>
      <type>isobaricLabel</type>
      <terminus_type>none</terminus_type>
   </modification>
   <modification index="52" title="iTRAQ4plex-Nter117" description="N-terminal iTRAQ4plex117" create_date="2011-02-12T03:24:38.84375+01:00" last_modified_date="2011-02-12T03:33:20.0625+01:00" user="cox" reporterCorrectionM2="0.1" reporterCorrectionM1="4" reporterCorrectionP1="3.5" reporterCorrectionP2="0.1" composition="H(12) C(4) Cx(3) N Nx O" multi_modification="false">
      <position>anyNterm</position>
      <modification_site index="0" site="-">
         <diagnostic_collection>
            <diagnostic name="117" shortname="117" composition="H(12) C(3) Cx(3) N Nx" />
         </diagnostic_collection>
      </modification_site>
      <type>isobaricLabel</type>
      <terminus_type>none</terminus_type>
   </modification>
   <modification index="53" title="iTRAQ4plex-Lys114" description="Lysine iTRAQ4plex114" create_date="2011-02-12T10:50:03.015625+01:00" last_modified_date="2011-02-12T10:50:03.015625+01:00" user="cox" reporterCorrectionM2="0" reporterCorrectionM1="1" reporterCorrectionP1="5.9" reporterCorrectionP2="0.2" composition="H(12) C(5) Cx(2) N(2) Ox" multi_modification="false">
      <position>anywhere</position>
      <modification_site index="0" site="K">
         <diagnostic_collection>
            <diagnostic name="114" shortname="114" composition="H(12) C(5) Cx N(2)" />
         </diagnostic_collection>
      </modification_site>
      <type>isobaricLabel</type>
      <terminus_type>none</terminus_type>
   </modification>
   <modification index="54" title="iTRAQ4plex-Lys115" description="Lysine iTRAQ4plex115" create_date="2011-02-12T10:50:09.34375+01:00" last_modified_date="2011-02-12T10:50:09.34375+01:00" user="cox" reporterCorrectionM2="0" reporterCorrectionM1="2" reporterCorrectionP1="5.6" reporterCorrectionP2="0.1" composition="H(12) C(6) Cx N Ox Nx" multi_modification="false">
      <position>anywhere</position>
      <modification_site index="0" site="K">
         <diagnostic_collection>
            <diagnostic name="115" shortname="115" composition="H(12) C(4) Cx(2) N(2)" />
         </diagnostic_collection>
      </modification_site>
      <type>isobaricLabel</type>
      <terminus_type>none</terminus_type>
   </modification>
   <modification index="55" title="iTRAQ4plex-Lys116" description="Lysine iTRAQ4plex116" create_date="2011-02-12T10:50:13.328125+01:00" last_modified_date="2011-02-12T10:50:13.328125+01:00" user="cox" reporterCorrectionM2="0" reporterCorrectionM1="3" reporterCorrectionP1="4.5" reporterCorrectionP2="0.1" composition="H(12) C(4) Cx(3) N Nx O" multi_modification="false">
      <position>anywhere</position>
      <modification_site index="0" site="K">
         <diagnostic_collection>
            <diagnostic name="116" shortname="116" composition="H(12) C(4) Cx(2) N Nx" />
         </diagnostic_collection>
      </modification_site>
      <type>isobaricLabel</type>
      <terminus_type>none</terminus_type>
   </modification>
   <modification index="56" title="iTRAQ4plex-Lys117" description="Lysine iTRAQ4plex117" create_date="2011-02-12T10:50:17.25+01:00" last_modified_date="2011-02-12T10:50:17.25+01:00" user="cox" reporterCorrectionM2="0.1" reporterCorrectionM1="4" reporterCorrectionP1="3.5" reporterCorrectionP2="0.1" composition="H(12) C(4) Cx(3) N Nx O" multi_modification="false">
      <position>anywhere</position>
      <modification_site index="0" site="K">
         <diagnostic_collection>
            <diagnostic name="117" shortname="117" composition="H(12) C(3) Cx(3) N Nx" />
         </diagnostic_collection>
      </modification_site>
      <type>isobaricLabel</type>
      <terminus_type>none</terminus_type>
   </modification>
   <modification index="57" title="iTRAQ8plex-Nter113" description="N-terminal iTRAQ8plex113" create_date="2011-02-12T11:02:38.671875+01:00" last_modified_date="2011-02-12T11:05:39.953125+01:00" user="cox" reporterCorrectionM2="0" reporterCorrectionM1="0" reporterCorrectionP1="6.89" reporterCorrectionP2="0.22" composition="H(24) C(7) Cx(7) N(3) Nx O(3)" multi_modification="false">
      <position>anyNterm</position>
      <modification_site index="0" site="-">
         <diagnostic_collection>
            <diagnostic name="113" shortname="113" composition="H(12) C(6) N(2)" />
         </diagnostic_collection>
      </modification_site>
      <type>isobaricLabel</type>
      <terminus_type>none</terminus_type>
   </modification>
   <modification index="58" title="iTRAQ8plex-Nter114" description="N-terminal iTRAQ8plex114" create_date="2011-02-12T11:10:30.21875+01:00" last_modified_date="2011-02-12T11:10:30.21875+01:00" user="cox" reporterCorrectionM2="0" reporterCorrectionM1="0.94" reporterCorrectionP1="5.9" reporterCorrectionP2="0.16" composition="H(24) C(7) Cx(7) N(3) Nx O(3)" multi_modification="false">
      <position>anyNterm</position>
      <modification_site index="0" site="-">
         <diagnostic_collection>
            <diagnostic name="114" shortname="114" composition="H(12) C(5) Cx N(2)" />
         </diagnostic_collection>
      </modification_site>
      <type>isobaricLabel</type>
      <terminus_type>none</terminus_type>
   </modification>
   <modification index="59" title="iTRAQ8plex-Nter115" description="N-terminal iTRAQ8plex115" create_date="2011-02-12T11:10:36.1875+01:00" last_modified_date="2011-02-12T11:48:46.921875+01:00" user="cox" reporterCorrectionM2="0" reporterCorrectionM1="1.88" reporterCorrectionP1="4.9" reporterCorrectionP2="0.1" composition="H(24) C(8) Cx(6) N(2) Nx(2) O(3)" multi_modification="false">
      <position>anyNterm</position>
      <modification_site index="0" site="-">
         <diagnostic_collection>
            <diagnostic name="115" shortname="115" composition="H(12) C(5) Cx N Nx" />
         </diagnostic_collection>
      </modification_site>
      <type>isobaricLabel</type>
      <terminus_type>none</terminus_type>
   </modification>
   <modification index="60" title="iTRAQ8plex-Nter116" description="N-terminal iTRAQ8plex116" create_date="2011-02-12T11:10:41.9375+01:00" last_modified_date="2011-02-12T11:10:41.9375+01:00" user="cox" reporterCorrectionM2="0" reporterCorrectionM1="2.82" reporterCorrectionP1="3.9" reporterCorrectionP2="0.07" composition="H(24) C(7) Cx(7) N(3) Nx O(3)" multi_modification="false">
      <position>anyNterm</position>
      <modification_site index="0" site="-">
         <diagnostic_collection>
            <diagnostic name="116" shortname="116" composition="H(12) C(4) Cx(2) N Nx" />
         </diagnostic_collection>
      </modification_site>
      <type>isobaricLabel</type>
      <terminus_type>none</terminus_type>
   </modification>
   <modification index="61" title="iTRAQ8plex-Nter117" description="N-terminal iTRAQ8plex117" create_date="2011-02-12T11:10:47.375+01:00" last_modified_date="2011-02-12T11:10:47.375+01:00" user="cox" reporterCorrectionM2="0.06" reporterCorrectionM1="3.77" reporterCorrectionP1="2.88" reporterCorrectionP2="0" composition="H(24) C(7) Cx(7) N(3) Nx O(3)" multi_modification="false">
      <position>anyNterm</position>
      <modification_site index="0" site="-">
         <diagnostic_collection>
            <diagnostic name="117" shortname="117" composition="H(12) C(3) Cx(3) N Nx" />
         </diagnostic_collection>
      </modification_site>
      <type>isobaricLabel</type>
      <terminus_type>none</terminus_type>
   </modification>
   <modification index="62" title="iTRAQ8plex-Nter118" description="N-terminal iTRAQ8plex118" create_date="2011-02-12T11:10:53.1875+01:00" last_modified_date="2011-02-12T11:10:53.1875+01:00" user="cox" reporterCorrectionM2="0.09" reporterCorrectionM1="4.71" reporterCorrectionP1="1.88" reporterCorrectionP2="0" composition="H(24) C(8) Cx(6) N(2) Nx(2) O(3)" multi_modification="false">
      <position>anyNterm</position>
      <modification_site index="0" site="-">
         <diagnostic_collection>
            <diagnostic name="118" shortname="118" composition="H(12) C(3) Cx(3) Nx(2)" />
         </diagnostic_collection>
      </modification_site>
      <type>isobaricLabel</type>
      <terminus_type>none</terminus_type>
   </modification>
   <modification index="63" title="iTRAQ8plex-Nter119" description="N-terminal iTRAQ8plex119" create_date="2011-02-12T11:11:05.9375+01:00" last_modified_date="2011-02-12T11:11:05.9375+01:00" user="cox" reporterCorrectionM2="0.14" reporterCorrectionM1="5.66" reporterCorrectionP1="0.87" reporterCorrectionP2="0" composition="H(24) C(8) Cx(6) N(2) Nx(2) O(3)" multi_modification="false">
      <position>anyNterm</position>
      <modification_site index="0" site="-">
         <diagnostic_collection>
            <diagnostic name="119" shortname="119" composition="H(12) C(2) Cx(4) Nx(2)" />
         </diagnostic_collection>
      </modification_site>
      <type>isobaricLabel</type>
      <terminus_type>none</terminus_type>
   </modification>
   <modification index="64" title="iTRAQ8plex-Nter121" description="N-terminal iTRAQ8plex121" create_date="2011-02-12T11:11:12.078125+01:00" last_modified_date="2011-02-12T11:11:12.078125+01:00" user="cox" reporterCorrectionM2="0.27" reporterCorrectionM1="7.44" reporterCorrectionP1="0.18" reporterCorrectionP2="0" composition="H(24) C(8) Cx(6) N(2) Nx(2) O(3)" multi_modification="false">
      <position>anyNterm</position>
      <modification_site index="0" site="-">
         <diagnostic_collection>
            <diagnostic name="121" shortname="121" composition="H(12) Cx(6) Nx(2)" />
         </diagnostic_collection>
      </modification_site>
      <type>isobaricLabel</type>
      <terminus_type>none</terminus_type>
   </modification>
   <modification index="65" title="iTRAQ8plex-Lys113" description="Lysine iTRAQ8plex113" create_date="2011-04-16T11:50:48.859375+02:00" last_modified_date="2011-04-16T11:50:48.859375+02:00" user="cox" reporterCorrectionM2="0" reporterCorrectionM1="0" reporterCorrectionP1="6.89" reporterCorrectionP2="0.22" composition="H(24) C(7) Cx(7) N(3) Nx O(3)" multi_modification="false">
      <position>anywhere</position>
      <modification_site index="0" site="K">
         <diagnostic_collection>
            <diagnostic name="113" shortname="113" composition="H(12) C(6) N(2)" />
         </diagnostic_collection>
      </modification_site>
      <type>isobaricLabel</type>
      <terminus_type>none</terminus_type>
   </modification>
   <modification index="66" title="iTRAQ8plex-Lys114" description="Lysine iTRAQ8plex114" create_date="2011-04-16T11:50:56.421875+02:00" last_modified_date="2011-04-16T11:50:56.421875+02:00" user="cox" reporterCorrectionM2="0" reporterCorrectionM1="0.94" reporterCorrectionP1="5.9" reporterCorrectionP2="0.16" composition="H(24) C(7) Cx(7) N(3) Nx O(3)" multi_modification="false">
      <position>anywhere</position>
      <modification_site index="0" site="K">
         <diagnostic_collection>
            <diagnostic name="114" shortname="114" composition="H(12) C(5) Cx N(2)" />
         </diagnostic_collection>
      </modification_site>
      <type>isobaricLabel</type>
      <terminus_type>none</terminus_type>
   </modification>
   <modification index="67" title="iTRAQ8plex-Lys115" description="Lysine iTRAQ8plex115" create_date="2011-04-16T11:51:00.578125+02:00" last_modified_date="2011-04-16T11:51:00.578125+02:00" user="cox" reporterCorrectionM2="0" reporterCorrectionM1="1.88" reporterCorrectionP1="4.9" reporterCorrectionP2="0.1" composition="H(24) C(8) Cx(6) N(2) Nx(2) O(3)" multi_modification="false">
      <position>anywhere</position>
      <modification_site index="0" site="K">
         <diagnostic_collection>
            <diagnostic name="115" shortname="115" composition="H(12) C(5) Cx N Nx" />
         </diagnostic_collection>
      </modification_site>
      <type>isobaricLabel</type>
      <terminus_type>none</terminus_type>
   </modification>
   <modification index="68" title="iTRAQ8plex-Lys116" description="Lysine iTRAQ8plex116" create_date="2011-04-16T11:51:04+02:00" last_modified_date="2011-04-16T11:51:04+02:00" user="cox" reporterCorrectionM2="0" reporterCorrectionM1="2.82" reporterCorrectionP1="3.9" reporterCorrectionP2="0.07" composition="H(24) C(7) Cx(7) N(3) Nx O(3)" multi_modification="false">
      <position>anywhere</position>
      <modification_site index="0" site="K">
         <diagnostic_collection>
            <diagnostic name="116" shortname="116" composition="H(12) C(4) Cx(2) N Nx" />
         </diagnostic_collection>
      </modification_site>
      <type>isobaricLabel</type>
      <terminus_type>none</terminus_type>
   </modification>
   <modification index="69" title="iTRAQ8plex-Lys117" description="Lysine iTRAQ8plex117" create_date="2011-04-16T11:51:07.609375+02:00" last_modified_date="2011-04-16T11:51:07.609375+02:00" user="cox" reporterCorrectionM2="0.06" reporterCorrectionM1="3.77" reporterCorrectionP1="2.88" reporterCorrectionP2="0" composition="H(24) C(7) Cx(7) N(3) Nx O(3)" multi_modification="false">
      <position>anywhere</position>
      <modification_site index="0" site="K">
         <diagnostic_collection>
            <diagnostic name="117" shortname="117" composition="H(12) C(3) Cx(3) N Nx" />
         </diagnostic_collection>
      </modification_site>
      <type>isobaricLabel</type>
      <terminus_type>none</terminus_type>
   </modification>
   <modification index="70" title="iTRAQ8plex-Lys118" description="Lysine iTRAQ8plex118" create_date="2011-04-16T11:51:11.21875+02:00" last_modified_date="2011-04-16T11:51:11.21875+02:00" user="cox" reporterCorrectionM2="0.09" reporterCorrectionM1="4.71" reporterCorrectionP1="1.88" reporterCorrectionP2="0" composition="H(24) C(8) Cx(6) N(2) Nx(2) O(3)" multi_modification="false">
      <position>anywhere</position>
      <modification_site index="0" site="K">
         <diagnostic_collection>
            <diagnostic name="118" shortname="118" composition="H(12) C(3) Cx(3) Nx(2)" />
         </diagnostic_collection>
      </modification_site>
      <type>isobaricLabel</type>
      <terminus_type>none</terminus_type>
   </modification>
   <modification index="71" title="iTRAQ8plex-Lys119" description="Lysine iTRAQ8plex119" create_date="2011-04-16T11:51:14.4375+02:00" last_modified_date="2011-04-16T11:51:14.4375+02:00" user="cox" reporterCorrectionM2="0.14" reporterCorrectionM1="5.66" reporterCorrectionP1="0.87" reporterCorrectionP2="0" composition="H(24) C(8) Cx(6) N(2) Nx(2) O(3)" multi_modification="false">
      <position>anywhere</position>
      <modification_site index="0" site="K">
         <diagnostic_collection>
            <diagnostic name="119" shortname="119" composition="H(12) C(2) Cx(4) Nx(2)" />
         </diagnostic_collection>
      </modification_site>
      <type>isobaricLabel</type>
      <terminus_type>none</terminus_type>
   </modification>
   <modification index="72" title="iTRAQ8plex-Lys121" description="Lysine iTRAQ8plex121" create_date="2011-04-16T11:51:18.328125+02:00" last_modified_date="2011-04-16T11:51:18.328125+02:00" user="cox" reporterCorrectionM2="0.27" reporterCorrectionM1="7.44" reporterCorrectionP1="0.18" reporterCorrectionP2="0" composition="H(24) C(8) Cx(6) N(2) Nx(2) O(3)" multi_modification="false">
      <position>anywhere</position>
      <modification_site index="0" site="K">
         <diagnostic_collection>
            <diagnostic name="121" shortname="121" composition="H(12) Cx(6) Nx(2)" />
         </diagnostic_collection>
      </modification_site>
      <type>isobaricLabel</type>
      <terminus_type>none</terminus_type>
   </modification>
   <modification index="73" title="TMT2plex-Nter126" description="N-terminal TMT2plex126" create_date="2011-04-16T12:24:49.75+02:00" last_modified_date="2011-04-16T12:27:02.96875+02:00" user="cox" reporterCorrectionM2="0" reporterCorrectionM1="0" reporterCorrectionP1="0" reporterCorrectionP2="0" composition="H(20) C(11) Cx N(2) O(2)" multi_modification="false">
      <position>anyNterm</position>
      <modification_site index="0" site="-">
         <diagnostic_collection>
            <diagnostic name="126" shortname="126" composition="H(15) C(8) N" />
         </diagnostic_collection>
      </modification_site>
      <type>isobaricLabel</type>
      <terminus_type>none</terminus_type>
   </modification>
   <modification index="74" title="TMT2plex-Nter127" description="N-terminal TMT2plex127" create_date="2011-04-16T12:30:16.484375+02:00" last_modified_date="2011-04-16T12:30:16.484375+02:00" user="cox" reporterCorrectionM2="0" reporterCorrectionM1="0" reporterCorrectionP1="0" reporterCorrectionP2="0" composition="H(20) C(11) Cx N(2) O(2)" multi_modification="false">
      <position>anyNterm</position>
      <modification_site index="0" site="-">
         <diagnostic_collection>
            <diagnostic name="127" shortname="127" composition="H(15) C(7) Cx N" />
         </diagnostic_collection>
      </modification_site>
      <type>isobaricLabel</type>
      <terminus_type>none</terminus_type>
   </modification>
   <modification index="75" title="TMT2plex-Lys126" description="Lysine TMT2plex126" create_date="2011-04-16T12:32:11.8125+02:00" last_modified_date="2011-04-16T12:32:11.8125+02:00" user="cox" reporterCorrectionM2="0" reporterCorrectionM1="0" reporterCorrectionP1="0" reporterCorrectionP2="0" composition="H(20) C(11) Cx N(2) O(2)" multi_modification="false">
      <position>anywhere</position>
      <modification_site index="0" site="K">
         <diagnostic_collection>
            <diagnostic name="126" shortname="126" composition="H(15) C(8) N" />
         </diagnostic_collection>
      </modification_site>
      <type>isobaricLabel</type>
      <terminus_type>none</terminus_type>
   </modification>
   <modification index="76" title="TMT2plex-Lys127" description="Lysine TMT2plex127" create_date="2011-04-16T12:32:19.4375+02:00" last_modified_date="2011-04-16T12:32:19.4375+02:00" user="cox" reporterCorrectionM2="0" reporterCorrectionM1="0" reporterCorrectionP1="0" reporterCorrectionP2="0" composition="H(20) C(11) Cx N(2) O(2)" multi_modification="false">
      <position>anywhere</position>
      <modification_site index="0" site="K">
         <diagnostic_collection>
            <diagnostic name="127" shortname="127" composition="H(15) C(7) Cx N" />
         </diagnostic_collection>
      </modification_site>
      <type>isobaricLabel</type>
      <terminus_type>none</terminus_type>
   </modification>
   <modification index="77" title="TMT6plex-Nter126" description="N-terminal TMT6plex126" create_date="2011-04-16T12:37:41.25+02:00" last_modified_date="2011-04-16T12:41:28.359375+02:00" user="cox" reporterCorrectionM2="0" reporterCorrectionM1="0" reporterCorrectionP1="0" reporterCorrectionP2="0" composition="H(20) C(8) Cx(4) N O(2) Nx" multi_modification="false">
      <position>anyNterm</position>
      <modification_site index="0" site="-">
         <diagnostic_collection>
            <diagnostic name="126" shortname="126" composition="H(15) C(8) N" />
         </diagnostic_collection>
      </modification_site>
      <type>isobaricLabel</type>
      <terminus_type>none</terminus_type>
   </modification>
   <modification index="78" title="TMT6plex-Nter127" description="N-terminal TMT6plex127" create_date="2011-04-16T12:42:12.828125+02:00" last_modified_date="2011-04-16T12:42:12.828125+02:00" user="cox" reporterCorrectionM2="0" reporterCorrectionM1="0" reporterCorrectionP1="0" reporterCorrectionP2="0" composition="H(20) C(8) Cx(4) N O(2) Nx" multi_modification="false">
      <position>anyNterm</position>
      <modification_site index="0" site="-">
         <diagnostic_collection>
            <diagnostic name="127" shortname="127" composition="H(15) C(7) Cx N" />
         </diagnostic_collection>
      </modification_site>
      <type>isobaricLabel</type>
      <terminus_type>none</terminus_type>
   </modification>
   <modification index="79" title="TMT6plex-Nter128" description="N-terminal TMT6plex128" create_date="2011-04-16T12:42:21.3125+02:00" last_modified_date="2011-04-16T12:42:21.3125+02:00" user="cox" reporterCorrectionM2="0" reporterCorrectionM1="0" reporterCorrectionP1="0" reporterCorrectionP2="0" composition="H(20) C(8) Cx(4) N O(2) Nx" multi_modification="false">
      <position>anyNterm</position>
      <modification_site index="0" site="-">
         <diagnostic_collection>
            <diagnostic name="128" shortname="128" composition="H(15) C(6) Cx(2) N" />
         </diagnostic_collection>
      </modification_site>
      <type>isobaricLabel</type>
      <terminus_type>none</terminus_type>
   </modification>
   <modification index="80" title="TMT6plex-Nter129" description="N-terminal TMT6plex129" create_date="2011-04-16T12:42:27.09375+02:00" last_modified_date="2011-04-16T12:42:27.09375+02:00" user="cox" reporterCorrectionM2="0" reporterCorrectionM1="0" reporterCorrectionP1="0" reporterCorrectionP2="0" composition="H(20) C(8) Cx(4) N O(2) Nx" multi_modification="false">
      <position>anyNterm</position>
      <modification_site index="0" site="-">
         <diagnostic_collection>
            <diagnostic name="129" shortname="129" composition="H(15) C(5) Cx(3) N" />
         </diagnostic_collection>
      </modification_site>
      <type>isobaricLabel</type>
      <terminus_type>none</terminus_type>
   </modification>
   <modification index="81" title="TMT6plex-Nter130" description="N-terminal TMT6plex130" create_date="2011-04-16T12:42:39.890625+02:00" last_modified_date="2011-04-16T12:42:39.890625+02:00" user="cox" reporterCorrectionM2="0" reporterCorrectionM1="0" reporterCorrectionP1="0" reporterCorrectionP2="0" composition="H(20) C(8) Cx(4) N O(2) Nx" multi_modification="false">
      <position>anyNterm</position>
      <modification_site index="0" site="-">
         <diagnostic_collection>
            <diagnostic name="130" shortname="130" composition="H(15) C(4) Cx(4) N" />
         </diagnostic_collection>
      </modification_site>
      <type>isobaricLabel</type>
      <terminus_type>none</terminus_type>
   </modification>
   <modification index="82" title="TMT6plex-Nter131" description="N-terminal TMT6plex131" create_date="2011-04-16T12:42:53.8125+02:00" last_modified_date="2011-04-16T12:42:53.8125+02:00" user="cox" reporterCorrectionM2="0" reporterCorrectionM1="0" reporterCorrectionP1="0" reporterCorrectionP2="0" composition="H(20) C(8) Cx(4) N O(2) Nx" multi_modification="false">
      <position>anyNterm</position>
      <modification_site index="0" site="-">
         <diagnostic_collection>
            <diagnostic name="131" shortname="131" composition="H(15) C(4) Cx(4) Nx" />
         </diagnostic_collection>
      </modification_site>
      <type>isobaricLabel</type>
      <terminus_type>none</terminus_type>
   </modification>
   <modification index="83" title="TMT6plex-Lys126" description="Lysine TMT6plex126" create_date="2011-04-16T12:45:47.796875+02:00" last_modified_date="2011-04-16T12:45:47.796875+02:00" user="cox" reporterCorrectionM2="0" reporterCorrectionM1="0" reporterCorrectionP1="0" reporterCorrectionP2="0" composition="H(20) C(8) Cx(4) N O(2) Nx" multi_modification="false">
      <position>anywhere</position>
      <modification_site index="0" site="K">
         <diagnostic_collection>
            <diagnostic name="126" shortname="126" composition="H(15) C(8) N" />
         </diagnostic_collection>
      </modification_site>
      <type>isobaricLabel</type>
      <terminus_type>none</terminus_type>
   </modification>
   <modification index="84" title="TMT6plex-Lys127" description="Lysine TMT6plex127" create_date="2011-04-16T12:45:51.234375+02:00" last_modified_date="2011-04-16T12:45:51.234375+02:00" user="cox" reporterCorrectionM2="0" reporterCorrectionM1="0" reporterCorrectionP1="0" reporterCorrectionP2="0" composition="H(20) C(8) Cx(4) N O(2) Nx" multi_modification="false">
      <position>anywhere</position>
      <modification_site index="0" site="K">
         <diagnostic_collection>
            <diagnostic name="127" shortname="127" composition="H(15) C(7) Cx N" />
         </diagnostic_collection>
      </modification_site>
      <type>isobaricLabel</type>
      <terminus_type>none</terminus_type>
   </modification>
   <modification index="85" title="TMT6plex-Lys128" description="Lysine TMT6plex128" create_date="2011-04-16T12:45:54.78125+02:00" last_modified_date="2011-04-16T12:45:54.78125+02:00" user="cox" reporterCorrectionM2="0" reporterCorrectionM1="0" reporterCorrectionP1="0" reporterCorrectionP2="0" composition="H(20) C(8) Cx(4) N O(2) Nx" multi_modification="false">
      <position>anywhere</position>
      <modification_site index="0" site="K">
         <diagnostic_collection>
            <diagnostic name="128" shortname="128" composition="H(15) C(6) Cx(2) N" />
         </diagnostic_collection>
      </modification_site>
      <type>isobaricLabel</type>
      <terminus_type>none</terminus_type>
   </modification>
   <modification index="86" title="TMT6plex-Lys129" description="Lysine TMT6plex129" create_date="2011-04-16T12:45:58.609375+02:00" last_modified_date="2011-04-16T12:45:58.609375+02:00" user="cox" reporterCorrectionM2="0" reporterCorrectionM1="0" reporterCorrectionP1="0" reporterCorrectionP2="0" composition="H(20) C(8) Cx(4) N O(2) Nx" multi_modification="false">
      <position>anywhere</position>
      <modification_site index="0" site="K">
         <diagnostic_collection>
            <diagnostic name="129" shortname="129" composition="H(15) C(5) Cx(3) N" />
         </diagnostic_collection>
      </modification_site>
      <type>isobaricLabel</type>
      <terminus_type>none</terminus_type>
   </modification>
   <modification index="87" title="TMT6plex-Lys130" description="Lysine TMT6plex130" create_date="2011-04-16T12:46:02.015625+02:00" last_modified_date="2011-04-16T12:46:02.015625+02:00" user="cox" reporterCorrectionM2="0" reporterCorrectionM1="0" reporterCorrectionP1="0" reporterCorrectionP2="0" composition="H(20) C(8) Cx(4) N O(2) Nx" multi_modification="false">
      <position>anywhere</position>
      <modification_site index="0" site="K">
         <diagnostic_collection>
            <diagnostic name="130" shortname="130" composition="H(15) C(4) Cx(4) N" />
         </diagnostic_collection>
      </modification_site>
      <type>isobaricLabel</type>
      <terminus_type>none</terminus_type>
   </modification>
   <modification index="88" title="TMT6plex-Lys131" description="Lysine TMT6plex131" create_date="2011-04-16T12:46:05.34375+02:00" last_modified_date="2011-04-16T12:46:05.34375+02:00" user="cox" reporterCorrectionM2="0" reporterCorrectionM1="0" reporterCorrectionP1="0" reporterCorrectionP2="0" composition="H(20) C(8) Cx(4) N O(2) Nx" multi_modification="false">
      <position>anywhere</position>
      <modification_site index="0" site="K">
         <diagnostic_collection>
            <diagnostic name="131" shortname="131" composition="H(15) C(4) Cx(4) Nx" />
         </diagnostic_collection>
      </modification_site>
      <type>isobaricLabel</type>
      <terminus_type>none</terminus_type>
   </modification>
   <modification index="89" title="Deamidation (NQ)" description="Deamidation (NQ)" create_date="2011-06-15T12:29:39.850292+02:00" last_modified_date="2011-06-15T12:29:39.850292+02:00" user="cox" reporterCorrectionM2="0" reporterCorrectionM1="0" reporterCorrectionP1="0" reporterCorrectionP2="0" composition="H(-1) N(-1) O" multi_modification="false">
      <position>anywhere</position>
      <modification_site index="0" site="N" />
      <modification_site index="1" site="Q" />
      <type>standard</type>
      <terminus_type>none</terminus_type>
   </modification>
   <modification index="90" title="Ala-&gt;Arg" description="Ala-&gt;Arg substitution" create_date="2012-02-02T20:41:00.6045899+01:00" last_modified_date="2012-02-02T20:45:58.150314+01:00" user="cox" reporterCorrectionM2="0" reporterCorrectionM1="0" reporterCorrectionP1="0" reporterCorrectionP2="0" composition="H(7) C(3) N(3)" multi_modification="true">
      <position>anywhere</position>
      <modification_site index="0" site="A" />
      <type>standard</type>
      <terminus_type>none</terminus_type>
   </modification>
   <modification index="91" title="Ala-&gt;Asn" description="Ala-&gt;Asn substitution" create_date="2012-02-02T20:46:48.8660031+01:00" last_modified_date="2012-02-02T21:28:03.6251438+01:00" user="cox" reporterCorrectionM2="0" reporterCorrectionM1="0" reporterCorrectionP1="0" reporterCorrectionP2="0" composition="H C N O" multi_modification="true">
      <position>anywhere</position>
      <modification_site index="0" site="A" />
      <type>standard</type>
      <terminus_type>none</terminus_type>
   </modification>
   <modification index="92" title="Ala-&gt;Asp" description="Ala-&gt;Asp substitution" create_date="2012-02-02T20:46:42.3607916+01:00" last_modified_date="2012-02-02T21:28:56.8836373+01:00" user="cox" reporterCorrectionM2="0" reporterCorrectionM1="0" reporterCorrectionP1="0" reporterCorrectionP2="0" composition="C O(2)" multi_modification="true">
      <position>anywhere</position>
      <modification_site index="0" site="A" />
      <type>standard</type>
      <terminus_type>none</terminus_type>
   </modification>
   <modification index="93" title="Ala-&gt;Cys" description="Ala-&gt;Cys substitution" create_date="2012-02-02T20:46:52.6568097+01:00" last_modified_date="2012-02-02T21:34:19.3506046+01:00" user="cox" reporterCorrectionM2="0" reporterCorrectionM1="0" reporterCorrectionP1="0" reporterCorrectionP2="0" composition="S" multi_modification="true">
      <position>anywhere</position>
      <modification_site index="0" site="A" />
      <type>standard</type>
      <terminus_type>none</terminus_type>
   </modification>
   <modification index="94" title="Ala-&gt;Gln" description="Ala-&gt;Gln substitution" create_date="2012-02-02T20:46:56.0264156+01:00" last_modified_date="2012-02-02T21:34:53.6238648+01:00" user="cox" reporterCorrectionM2="0" reporterCorrectionM1="0" reporterCorrectionP1="0" reporterCorrectionP2="0" composition="H(3) C(2) N O" multi_modification="true">
      <position>anywhere</position>
      <modification_site index="0" site="A" />
      <type>standard</type>
      <terminus_type>none</terminus_type>
   </modification>
   <modification index="95" title="Ala-&gt;Glu" description="Ala-&gt;Glu substitution" create_date="2012-02-02T20:46:59.099621+01:00" last_modified_date="2012-02-02T21:36:24.0104235+01:00" user="cox" reporterCorrectionM2="0" reporterCorrectionM1="0" reporterCorrectionP1="0" reporterCorrectionP2="0" composition="H(2) C(2) O(2)" multi_modification="true">
      <position>anywhere</position>
      <modification_site index="0" site="A" />
      <type>standard</type>
      <terminus_type>none</terminus_type>
   </modification>
   <modification index="96" title="Ala-&gt;Gly" description="Ala-&gt;Gly substitution" create_date="2012-02-02T20:47:01.8140258+01:00" last_modified_date="2012-02-02T21:42:28.9262645+01:00" user="cox" reporterCorrectionM2="0" reporterCorrectionM1="0" reporterCorrectionP1="0" reporterCorrectionP2="0" composition="H(-2) C(-1)" multi_modification="true">
      <position>anywhere</position>
      <modification_site index="0" site="A" />
      <type>standard</type>
      <terminus_type>none</terminus_type>
   </modification>
   <modification index="97" title="Ala-&gt;His" description="Ala-&gt;His substitution" create_date="2012-02-02T20:47:04.6532308+01:00" last_modified_date="2012-02-02T21:43:08.6283342+01:00" user="cox" reporterCorrectionM2="0" reporterCorrectionM1="0" reporterCorrectionP1="0" reporterCorrectionP2="0" composition="H(2) C(3) N(2)" multi_modification="true">
      <position>anywhere</position>
      <modification_site index="0" site="A" />
      <type>standard</type>
      <terminus_type>none</terminus_type>
   </modification>
   <modification index="98" title="Ala-&gt;Xle" description="Ala-&gt;Leu/Ile substitution" create_date="2012-02-02T20:47:07.040035+01:00" last_modified_date="2012-02-02T21:53:46.4506546+01:00" user="cox" reporterCorrectionM2="0" reporterCorrectionM1="0" reporterCorrectionP1="0" reporterCorrectionP2="0" composition="H(6) C(3)" multi_modification="true">
      <position>anywhere</position>
      <modification_site index="0" site="A" />
      <type>standard</type>
      <terminus_type>none</terminus_type>
   </modification>
   <modification index="99" title="Ala-&gt;Lys" description="Ala-&gt;Lys substitution" create_date="2012-02-02T20:47:10.4252409+01:00" last_modified_date="2012-02-02T21:54:13.2515016+01:00" user="cox" reporterCorrectionM2="0" reporterCorrectionM1="0" reporterCorrectionP1="0" reporterCorrectionP2="0" composition="H(7) C(3) N" multi_modification="true">
      <position>anywhere</position>
      <modification_site index="0" site="A" />
      <type>standard</type>
      <terminus_type>none</terminus_type>
   </modification>
   <modification index="100" title="Ala-&gt;Met" description="Ala-&gt;Met substitution" create_date="2012-02-02T20:47:13.3892461+01:00" last_modified_date="2012-02-02T21:56:11.2105085+01:00" user="cox" reporterCorrectionM2="0" reporterCorrectionM1="0" reporterCorrectionP1="0" reporterCorrectionP2="0" composition="H(4) C(2) S" multi_modification="true">
      <position>anywhere</position>
      <modification_site index="0" site="A" />
      <type>standard</type>
      <terminus_type>none</terminus_type>
   </modification>
   <modification index="101" title="Ala-&gt;Phe" description="Ala-&gt;Phe substitution" create_date="2012-02-02T20:47:16.3844514+01:00" last_modified_date="2012-02-02T21:56:46.1857696+01:00" user="cox" reporterCorrectionM2="0" reporterCorrectionM1="0" reporterCorrectionP1="0" reporterCorrectionP2="0" composition="H(4) C(6)" multi_modification="true">
      <position>anywhere</position>
      <modification_site index="0" site="A" />
      <type>standard</type>
      <terminus_type>none</terminus_type>
   </modification>
   <modification index="102" title="Ala-&gt;Pro" description="Ala-&gt;Pro substitution" create_date="2012-02-02T20:47:19.2548564+01:00" last_modified_date="2012-02-02T21:57:30.4118473+01:00" user="cox" reporterCorrectionM2="0" reporterCorrectionM1="0" reporterCorrectionP1="0" reporterCorrectionP2="0" composition="H(2) C(2)" multi_modification="true">
      <position>anywhere</position>
      <modification_site index="0" site="A" />
      <type>standard</type>
      <terminus_type>none</terminus_type>
   </modification>
   <modification index="103" title="Ala-&gt;Ser" description="Ala-&gt;Ser substitution" create_date="2012-02-02T20:47:21.844461+01:00" last_modified_date="2012-02-02T21:58:35.8071622+01:00" user="cox" reporterCorrectionM2="0" reporterCorrectionM1="0" reporterCorrectionP1="0" reporterCorrectionP2="0" composition="O" multi_modification="true">
      <position>anywhere</position>
      <modification_site index="0" site="A" />
      <type>standard</type>
      <terminus_type>none</terminus_type>
   </modification>
   <modification index="104" title="Ala-&gt;Thr" description="Ala-&gt;Thr substitution" create_date="2012-02-02T20:47:24.4496656+01:00" last_modified_date="2012-02-02T21:59:13.3720281+01:00" user="cox" reporterCorrectionM2="0" reporterCorrectionM1="0" reporterCorrectionP1="0" reporterCorrectionP2="0" composition="H(2) C O" multi_modification="true">
      <position>anywhere</position>
      <modification_site index="0" site="A" />
      <type>standard</type>
      <terminus_type>none</terminus_type>
   </modification>
   <modification index="105" title="Ala-&gt;Trp" description="Ala-&gt;Trp substitution" create_date="2012-02-02T20:47:27.1016702+01:00" last_modified_date="2012-02-02T21:59:53.3080983+01:00" user="cox" reporterCorrectionM2="0" reporterCorrectionM1="0" reporterCorrectionP1="0" reporterCorrectionP2="0" composition="H(5) C(8) N" multi_modification="true">
      <position>anywhere</position>
      <modification_site index="0" site="A" />
      <type>standard</type>
      <terminus_type>none</terminus_type>
   </modification>
   <modification index="106" title="Ala-&gt;Tyr" description="Ala-&gt;Tyr substitution" create_date="2012-02-02T20:47:32.8268803+01:00" last_modified_date="2012-02-02T22:00:28.2365596+01:00" user="cox" reporterCorrectionM2="0" reporterCorrectionM1="0" reporterCorrectionP1="0" reporterCorrectionP2="0" composition="H(4) C(6) O" multi_modification="true">
      <position>anywhere</position>
      <modification_site index="0" site="A" />
      <type>standard</type>
      <terminus_type>none</terminus_type>
   </modification>
   <modification index="107" title="Ala-&gt;Val" description="Ala-&gt;Val substitution" create_date="2012-02-02T20:47:35.8532856+01:00" last_modified_date="2012-02-02T22:00:56.9562101+01:00" user="cox" reporterCorrectionM2="0" reporterCorrectionM1="0" reporterCorrectionP1="0" reporterCorrectionP2="0" composition="H(4) C(2)" multi_modification="true">
      <position>anywhere</position>
      <modification_site index="0" site="A" />
      <type>standard</type>
      <terminus_type>none</terminus_type>
   </modification>
   <modification index="108" title="Arg-&gt;Ala" description="Arg-&gt;Ala substitution" create_date="2012-02-07T16:14:11.1649872+01:00" last_modified_date="2012-02-07T16:15:48.5882362+01:00" user="cox" reporterCorrectionM2="0" reporterCorrectionM1="0" reporterCorrectionP1="0" reporterCorrectionP2="0" composition="H(-7) C(-3) N(-3)" multi_modification="true">
      <position>anywhere</position>
      <modification_site index="0" site="R" />
      <type>standard</type>
      <terminus_type>none</terminus_type>
   </modification>
   <modification index="109" title="Arg-&gt;Asn" description="Arg-&gt;Asn substitution" create_date="2012-02-07T16:16:01.598803+01:00" last_modified_date="2012-02-07T16:18:49.3175533+01:00" user="cox" reporterCorrectionM2="0" reporterCorrectionM1="0" reporterCorrectionP1="0" reporterCorrectionP2="0" composition="H(-6) C(-2) N(-2) O" multi_modification="true">
      <position>anywhere</position>
      <modification_site index="0" site="R" />
      <type>standard</type>
      <terminus_type>none</terminus_type>
   </modification>
   <modification index="110" title="Arg-&gt;Asp" description="Arg-&gt;Asp substitution" create_date="2012-02-07T16:16:08.2132878+01:00" last_modified_date="2012-02-07T16:20:19.7363125+01:00" user="cox" reporterCorrectionM2="0" reporterCorrectionM1="0" reporterCorrectionP1="0" reporterCorrectionP2="0" composition="H(-7) C(-2) N(-3) O(2)" multi_modification="true">
      <position>anywhere</position>
      <modification_site index="0" site="R" />
      <type>standard</type>
      <terminus_type>none</terminus_type>
   </modification>
   <modification index="111" title="Arg-&gt;Cys" description="Arg-&gt;Cys substitution" create_date="2012-02-07T16:16:10.9121224+01:00" last_modified_date="2012-02-07T16:21:43.2285829+01:00" user="cox" reporterCorrectionM2="0" reporterCorrectionM1="0" reporterCorrectionP1="0" reporterCorrectionP2="0" composition="H(-7) C(-3) N(-3) S" multi_modification="true">
      <position>anywhere</position>
      <modification_site index="0" site="R" />
      <type>standard</type>
      <terminus_type>none</terminus_type>
   </modification>
   <modification index="112" title="Arg-&gt;Gln" description="Arg-&gt;Gln substitution" create_date="2012-02-07T16:16:13.454955+01:00" last_modified_date="2012-02-07T16:22:49.5294329+01:00" user="cox" reporterCorrectionM2="0" reporterCorrectionM1="0" reporterCorrectionP1="0" reporterCorrectionP2="0" composition="H(-4) C(-1) N(-2) O" multi_modification="true">
      <position>anywhere</position>
      <modification_site index="0" site="R" />
      <type>standard</type>
      <terminus_type>none</terminus_type>
   </modification>
   <modification index="113" title="Arg-&gt;Glu" description="Arg-&gt;Glu substitution" create_date="2012-02-07T16:16:16.1381894+01:00" last_modified_date="2012-02-07T16:24:15.7361381+01:00" user="cox" reporterCorrectionM2="0" reporterCorrectionM1="0" reporterCorrectionP1="0" reporterCorrectionP2="0" composition="H(-5) C(-1) N(-3) O(2)" multi_modification="true">
      <position>anywhere</position>
      <modification_site index="0" site="R" />
      <type>standard</type>
      <terminus_type>none</terminus_type>
   </modification>
   <modification index="114" title="Arg-&gt;Gly" description="Arg-&gt;Gly substitution" create_date="2012-02-07T16:16:18.5562204+01:00" last_modified_date="2012-02-07T16:25:14.612293+01:00" user="cox" reporterCorrectionM2="0" reporterCorrectionM1="0" reporterCorrectionP1="0" reporterCorrectionP2="0" composition="H(-9) C(-4) N(-3)" multi_modification="true">
      <position>anywhere</position>
      <modification_site index="0" site="R" />
      <type>standard</type>
      <terminus_type>none</terminus_type>
   </modification>
   <modification index="115" title="Arg-&gt;His" description="Arg-&gt;His substitution" create_date="2012-02-07T16:16:21.1614538+01:00" last_modified_date="2012-02-07T16:26:18.9943184+01:00" user="cox" reporterCorrectionM2="0" reporterCorrectionM1="0" reporterCorrectionP1="0" reporterCorrectionP2="0" composition="H(-5) N(-1)" multi_modification="true">
      <position>anywhere</position>
      <modification_site index="0" site="R" />
      <type>standard</type>
      <terminus_type>none</terminus_type>
   </modification>
   <modification index="116" title="Arg-&gt;Lys" description="Arg-&gt;Lys substitution" create_date="2012-02-07T16:16:24.9367022+01:00" last_modified_date="2012-02-07T16:27:11.3329894+01:00" user="cox" reporterCorrectionM2="0" reporterCorrectionM1="0" reporterCorrectionP1="0" reporterCorrectionP2="0" composition="N(-2)" multi_modification="true">
      <position>anywhere</position>
      <modification_site index="0" site="R" />
      <type>standard</type>
      <terminus_type>none</terminus_type>
   </modification>
   <modification index="117" title="Arg-&gt;Met" description="Arg-&gt;Met substitution" create_date="2012-02-07T16:16:29.5387612+01:00" last_modified_date="2012-02-07T16:29:11.8445344+01:00" user="cox" reporterCorrectionM2="0" reporterCorrectionM1="0" reporterCorrectionP1="0" reporterCorrectionP2="0" composition="H(-3) C(-1) N(-3) S" multi_modification="true">
      <position>anywhere</position>
      <modification_site index="0" site="R" />
      <type>standard</type>
      <terminus_type>none</terminus_type>
   </modification>
   <modification index="118" title="Arg-&gt;Phe" description="Arg-&gt;Phe substitution" create_date="2012-02-07T16:16:32.1283944+01:00" last_modified_date="2012-02-07T16:30:13.5433254+01:00" user="cox" reporterCorrectionM2="0" reporterCorrectionM1="0" reporterCorrectionP1="0" reporterCorrectionP2="0" composition="H(-3) N(-3) C(3)" multi_modification="true">
      <position>anywhere</position>
      <modification_site index="0" site="R" />
      <type>standard</type>
      <terminus_type>none</terminus_type>
   </modification>
   <modification index="119" title="Arg-&gt;Pro" description="Arg-&gt;Pro substitution" create_date="2012-02-07T16:16:35.1236328+01:00" last_modified_date="2012-02-07T16:31:41.2008492+01:00" user="cox" reporterCorrectionM2="0" reporterCorrectionM1="0" reporterCorrectionP1="0" reporterCorrectionP2="0" composition="H(-5) C(-1) N(-3)" multi_modification="true">
      <position>anywhere</position>
      <modification_site index="0" site="R" />
      <type>standard</type>
      <terminus_type>none</terminus_type>
   </modification>
   <modification index="120" title="Arg-&gt;Ser" description="Arg-&gt;Ser substitution" create_date="2012-02-07T16:16:38.2748732+01:00" last_modified_date="2012-02-07T16:33:59.1830286+01:00" user="cox" reporterCorrectionM2="0" reporterCorrectionM1="0" reporterCorrectionP1="0" reporterCorrectionP2="0" composition="H(-7) C(-3) N(-3) O" multi_modification="true">
      <position>anywhere</position>
      <modification_site index="0" site="R" />
      <type>standard</type>
      <terminus_type>none</terminus_type>
   </modification>
   <modification index="121" title="Arg-&gt;Thr" description="Arg-&gt;Thr substitution" create_date="2012-02-07T16:16:41.9097198+01:00" last_modified_date="2012-02-07T16:39:07.9627877+01:00" user="cox" reporterCorrectionM2="0" reporterCorrectionM1="0" reporterCorrectionP1="0" reporterCorrectionP2="0" composition="H(-5) C(-2) N(-3) O" multi_modification="true">
      <position>anywhere</position>
      <modification_site index="0" site="R" />
      <type>standard</type>
      <terminus_type>none</terminus_type>
   </modification>
   <modification index="122" title="Arg-&gt;Trp" description="Arg-&gt;Trp substitution" create_date="2012-02-07T16:16:46.3245764+01:00" last_modified_date="2012-02-07T16:47:29.9780437+01:00" user="cox" reporterCorrectionM2="0" reporterCorrectionM1="0" reporterCorrectionP1="0" reporterCorrectionP2="0" composition="H(-2) N(-2) C(5)" multi_modification="true">
      <position>anywhere</position>
      <modification_site index="0" site="R" />
      <type>standard</type>
      <terminus_type>none</terminus_type>
   </modification>
   <modification index="123" title="Arg-&gt;Tyr" description="Arg-&gt;Tyr substitution" create_date="2012-02-07T16:16:49.4290162+01:00" last_modified_date="2012-02-07T16:48:37.6673115+01:00" user="cox" reporterCorrectionM2="0" reporterCorrectionM1="0" reporterCorrectionP1="0" reporterCorrectionP2="0" composition="H(-3) N(-3) C(3) O" multi_modification="true">
      <position>anywhere</position>
      <modification_site index="0" site="R" />
      <type>standard</type>
      <terminus_type>none</terminus_type>
   </modification>
   <modification index="124" title="Arg-&gt;Val" description="Arg-&gt;Val substitution" create_date="2012-02-07T16:16:51.9416485+01:00" last_modified_date="2012-02-07T16:49:41.2069261+01:00" user="cox" reporterCorrectionM2="0" reporterCorrectionM1="0" reporterCorrectionP1="0" reporterCorrectionP2="0" composition="H(-3) C(-1) N(-3)" multi_modification="true">
      <position>anywhere</position>
      <modification_site index="0" site="R" />
      <type>standard</type>
      <terminus_type>none</terminus_type>
   </modification>
   <modification index="125" title="Arg-&gt;Xle" description="Arg-&gt;Leu/Ile substitution" create_date="2012-02-07T16:16:54.0320753+01:00" last_modified_date="2012-02-07T16:50:42.9223174+01:00" user="cox" reporterCorrectionM2="0" reporterCorrectionM1="0" reporterCorrectionP1="0" reporterCorrectionP2="0" composition="H(-1) N(-3)" multi_modification="true">
      <position>anywhere</position>
      <modification_site index="0" site="R" />
      <type>standard</type>
      <terminus_type>none</terminus_type>
   </modification>
   <modification index="126" title="Asn-&gt;Ala" description="Asn-&gt;Ala substitution" create_date="2012-02-08T20:52:16.0418206+01:00" last_modified_date="2012-02-08T20:53:26.2748214+01:00" user="cox" reporterCorrectionM2="0" reporterCorrectionM1="0" reporterCorrectionP1="0" reporterCorrectionP2="0" composition="H(-1) N(-1) C(-1) O(-1)" multi_modification="true">
      <position>anywhere</position>
      <modification_site index="0" site="N" />
      <type>standard</type>
      <terminus_type>none</terminus_type>
   </modification>
   <modification index="127" title="Asn-&gt;Arg" description="Asn-&gt;Arg substitution" create_date="2012-02-08T20:54:28.3956142+01:00" last_modified_date="2012-02-08T20:56:17.3810087+01:00" user="cox" reporterCorrectionM2="0" reporterCorrectionM1="0" reporterCorrectionP1="0" reporterCorrectionP2="0" composition="O(-1) H(6) C(2) N(2)" multi_modification="true">
      <position>anywhere</position>
      <modification_site index="0" site="N" />
      <type>standard</type>
      <terminus_type>none</terminus_type>
   </modification>
   <modification index="128" title="Asn-&gt;Asp" description="Asn-&gt;Asp substitution" create_date="2012-02-08T20:54:33.9961578+01:00" last_modified_date="2012-02-08T20:57:07.4270919+01:00" user="cox" reporterCorrectionM2="0" reporterCorrectionM1="0" reporterCorrectionP1="0" reporterCorrectionP2="0" composition="H(-1) N(-1) O" multi_modification="true">
      <position>anywhere</position>
      <modification_site index="0" site="N" />
      <type>standard</type>
      <terminus_type>none</terminus_type>
   </modification>
   <modification index="129" title="Asn-&gt;Cys" description="Asn-&gt;Cys substitution" create_date="2012-02-08T20:54:37.0226354+01:00" last_modified_date="2012-02-08T21:24:13.5807992+01:00" user="cox" reporterCorrectionM2="0" reporterCorrectionM1="0" reporterCorrectionP1="0" reporterCorrectionP2="0" composition="H(-1) N(-1) C(-1) O(-1) S" multi_modification="true">
      <position>anywhere</position>
      <modification_site index="0" site="N" />
      <type>standard</type>
      <terminus_type>none</terminus_type>
   </modification>
   <modification index="130" title="Asn-&gt;Gln" description="Asn-&gt;Gln substitution" create_date="2012-02-08T20:54:40.3299202+01:00" last_modified_date="2012-02-08T21:25:20.6625192+01:00" user="cox" reporterCorrectionM2="0" reporterCorrectionM1="0" reporterCorrectionP1="0" reporterCorrectionP2="0" composition="H(2) C" multi_modification="true">
      <position>anywhere</position>
      <modification_site index="0" site="N" />
      <type>standard</type>
      <terminus_type>none</terminus_type>
   </modification>
   <modification index="131" title="Asn-&gt;Glu" description="Asn-&gt;Glu substitution" create_date="2012-02-08T20:54:43.559203+01:00" last_modified_date="2012-02-08T21:26:30.349506+01:00" user="cox" reporterCorrectionM2="0" reporterCorrectionM1="0" reporterCorrectionP1="0" reporterCorrectionP2="0" composition="N(-1) H C O" multi_modification="true">
      <position>anywhere</position>
      <modification_site index="0" site="N" />
      <type>standard</type>
      <terminus_type>none</terminus_type>
   </modification>
   <modification index="132" title="Asn-&gt;Gly" description="Asn-&gt;Gly substitution" create_date="2012-02-08T20:54:47.2564978+01:00" last_modified_date="2012-02-08T21:28:08.4292208+01:00" user="cox" reporterCorrectionM2="0" reporterCorrectionM1="0" reporterCorrectionP1="0" reporterCorrectionP2="0" composition="H(-3) N(-1) C(-2) O(-1)" multi_modification="true">
      <position>anywhere</position>
      <modification_site index="0" site="N" />
      <type>standard</type>
      <terminus_type>none</terminus_type>
   </modification>
   <modification index="133" title="Asn-&gt;His" description="Asn-&gt;His substitution" create_date="2012-02-08T20:54:49.6745598+01:00" last_modified_date="2012-02-08T21:30:22.4678576+01:00" user="cox" reporterCorrectionM2="0" reporterCorrectionM1="0" reporterCorrectionP1="0" reporterCorrectionP2="0" composition="O(-1) H C(2) N" multi_modification="true">
      <position>anywhere</position>
      <modification_site index="0" site="N" />
      <type>standard</type>
      <terminus_type>none</terminus_type>
   </modification>
   <modification index="134" title="Asn-&gt;Lys" description="Asn-&gt;Lys substitution" create_date="2012-02-08T20:55:01.2032554+01:00" last_modified_date="2012-02-08T21:31:59.6271488+01:00" user="cox" reporterCorrectionM2="0" reporterCorrectionM1="0" reporterCorrectionP1="0" reporterCorrectionP2="0" composition="O(-1) H(6) C(2)" multi_modification="true">
      <position>anywhere</position>
      <modification_site index="0" site="N" />
      <type>standard</type>
      <terminus_type>none</terminus_type>
   </modification>
   <modification index="135" title="Asn-&gt;Met" description="Asn-&gt;Met substitution" create_date="2012-02-08T20:55:03.9489258+01:00" last_modified_date="2012-02-08T21:33:47.394712+01:00" user="cox" reporterCorrectionM2="0" reporterCorrectionM1="0" reporterCorrectionP1="0" reporterCorrectionP2="0" composition="N(-1) O(-1) H(3) C S" multi_modification="true">
      <position>anywhere</position>
      <modification_site index="0" site="N" />
      <type>standard</type>
      <terminus_type>none</terminus_type>
   </modification>
   <modification index="136" title="Asn-&gt;Phe" description="Asn-&gt;Phe substitution" create_date="2012-02-08T20:55:06.8506002+01:00" last_modified_date="2012-02-08T21:37:30.4180304+01:00" user="cox" reporterCorrectionM2="0" reporterCorrectionM1="0" reporterCorrectionP1="0" reporterCorrectionP2="0" composition="N(-1) O(-1) H(3) C(5)" multi_modification="true">
      <position>anywhere</position>
      <modification_site index="0" site="N" />
      <type>standard</type>
      <terminus_type>none</terminus_type>
   </modification>
   <modification index="137" title="Asn-&gt;Pro" description="Asn-&gt;Pro substitution" create_date="2012-02-08T20:55:09.2374614+01:00" last_modified_date="2012-02-08T21:38:39.1065916+01:00" user="cox" reporterCorrectionM2="0" reporterCorrectionM1="0" reporterCorrectionP1="0" reporterCorrectionP2="0" composition="N(-1) O(-1) H C" multi_modification="true">
      <position>anywhere</position>
      <modification_site index="0" site="N" />
      <type>standard</type>
      <terminus_type>none</terminus_type>
   </modification>
   <modification index="138" title="Asn-&gt;Ser" description="Asn-&gt;Ser substitution" create_date="2012-02-08T20:55:11.5775214+01:00" last_modified_date="2012-02-08T21:41:03.4414924+01:00" user="cox" reporterCorrectionM2="0" reporterCorrectionM1="0" reporterCorrectionP1="0" reporterCorrectionP2="0" composition="H(-1) N(-1) C(-1)" multi_modification="true">
      <position>anywhere</position>
      <modification_site index="0" site="N" />
      <type>standard</type>
      <terminus_type>none</terminus_type>
   </modification>
   <modification index="139" title="Asn-&gt;Thr" description="Asn-&gt;Thr substitution" create_date="2012-02-08T20:55:14.0267842+01:00" last_modified_date="2012-02-08T21:41:53.8463848+01:00" user="cox" reporterCorrectionM2="0" reporterCorrectionM1="0" reporterCorrectionP1="0" reporterCorrectionP2="0" composition="N(-1) H" multi_modification="true">
      <position>anywhere</position>
      <modification_site index="0" site="N" />
      <type>standard</type>
      <terminus_type>none</terminus_type>
   </modification>
   <modification index="140" title="Asn-&gt;Trp" description="Asn-&gt;Trp substitution" create_date="2012-02-08T20:55:16.7568542+01:00" last_modified_date="2012-02-08T21:44:02.4872832+01:00" user="cox" reporterCorrectionM2="0" reporterCorrectionM1="0" reporterCorrectionP1="0" reporterCorrectionP2="0" composition="O(-1) H(4) C(7)" multi_modification="true">
      <position>anywhere</position>
      <modification_site index="0" site="N" />
      <type>standard</type>
      <terminus_type>none</terminus_type>
   </modification>
   <modification index="141" title="Asn-&gt;Tyr" description="Asn-&gt;Tyr substitution" create_date="2012-02-08T20:55:19.2539183+01:00" last_modified_date="2012-02-08T21:46:51.782824+01:00" user="cox" reporterCorrectionM2="0" reporterCorrectionM1="0" reporterCorrectionP1="0" reporterCorrectionP2="0" composition="N(-1) H(3) C(5)" multi_modification="true">
      <position>anywhere</position>
      <modification_site index="0" site="N" />
      <type>standard</type>
      <terminus_type>none</terminus_type>
   </modification>
   <modification index="142" title="Asn-&gt;Val" description="Asn-&gt;Val substitution" create_date="2012-02-08T20:55:21.7499823+01:00" last_modified_date="2012-02-08T21:50:03.4025372+01:00" user="cox" reporterCorrectionM2="0" reporterCorrectionM1="0" reporterCorrectionP1="0" reporterCorrectionP2="0" composition="N(-1) O(-1) H(3) C" multi_modification="true">
      <position>anywhere</position>
      <modification_site index="0" site="N" />
      <type>standard</type>
      <terminus_type>none</terminus_type>
   </modification>
   <modification index="143" title="Asn-&gt;Xle" description="Asn-&gt;Leu/Ile substitution" create_date="2012-02-08T20:55:24.3240483+01:00" last_modified_date="2012-02-08T21:51:38.2685696+01:00" user="cox" reporterCorrectionM2="0" reporterCorrectionM1="0" reporterCorrectionP1="0" reporterCorrectionP2="0" composition="N(-1) O(-1) H(5) C(2)" multi_modification="true">
      <position>anywhere</position>
      <modification_site index="0" site="N" />
      <type>standard</type>
      <terminus_type>none</terminus_type>
   </modification>
   <modification index="144" title="Asp-&gt;Ala" description="Asp-&gt;Ala substitution" create_date="2012-02-08T21:55:30.3109337+01:00" last_modified_date="2012-02-08T21:56:44.0540245+01:00" user="cox" reporterCorrectionM2="0" reporterCorrectionM1="0" reporterCorrectionP1="0" reporterCorrectionP2="0" composition="O(-2) C(-1)" multi_modification="true">
      <position>anywhere</position>
      <modification_site index="0" site="D" />
      <type>standard</type>
      <terminus_type>none</terminus_type>
   </modification>
   <modification index="145" title="Asp-&gt;Arg" description="Asp-&gt;Arg substitution" create_date="2012-02-08T21:57:37.2201877+01:00" last_modified_date="2012-02-08T21:59:40.2449421+01:00" user="cox" reporterCorrectionM2="0" reporterCorrectionM1="0" reporterCorrectionP1="0" reporterCorrectionP2="0" composition="O(-2) H(7) C(2) N(3)" multi_modification="true">
      <position>anywhere</position>
      <modification_site index="0" site="D" />
      <type>standard</type>
      <terminus_type>none</terminus_type>
   </modification>
   <modification index="146" title="Asp-&gt;Asn" description="Asp-&gt;Asn substitution" create_date="2012-02-08T21:57:40.2310649+01:00" last_modified_date="2012-02-08T22:01:11.2420753+01:00" user="cox" reporterCorrectionM2="0" reporterCorrectionM1="0" reporterCorrectionP1="0" reporterCorrectionP2="0" composition="O(-1) H N" multi_modification="true">
      <position>anywhere</position>
      <modification_site index="0" site="D" />
      <type>standard</type>
      <terminus_type>none</terminus_type>
   </modification>
   <modification index="147" title="Asp-&gt;Cys" description="Asp-&gt;Cys substitution" create_date="2012-02-08T21:57:42.9299341+01:00" last_modified_date="2012-02-08T22:02:24.0335417+01:00" user="cox" reporterCorrectionM2="0" reporterCorrectionM1="0" reporterCorrectionP1="0" reporterCorrectionP2="0" composition="O(-2) C(-1) S" multi_modification="true">
      <position>anywhere</position>
      <modification_site index="0" site="D" />
      <type>standard</type>
      <terminus_type>none</terminus_type>
   </modification>
   <modification index="148" title="Asp-&gt;Gln" description="Asp-&gt;Gln substitution" create_date="2012-02-08T21:57:45.3791969+01:00" last_modified_date="2012-02-08T22:23:08.0900597+01:00" user="cox" reporterCorrectionM2="0" reporterCorrectionM1="0" reporterCorrectionP1="0" reporterCorrectionP2="0" composition="O(-1) H(3) C N" multi_modification="true">
      <position>anywhere</position>
      <modification_site index="0" site="D" />
      <type>standard</type>
      <terminus_type>none</terminus_type>
   </modification>
   <modification index="149" title="Asp-&gt;Glu" description="Asp-&gt;Glu substitution" create_date="2012-02-08T21:57:48.2184697+01:00" last_modified_date="2012-02-08T22:24:15.6241913+01:00" user="cox" reporterCorrectionM2="0" reporterCorrectionM1="0" reporterCorrectionP1="0" reporterCorrectionP2="0" composition="H(2) C" multi_modification="true">
      <position>anywhere</position>
      <modification_site index="0" site="D" />
      <type>standard</type>
      <terminus_type>none</terminus_type>
   </modification>
   <modification index="150" title="Asp-&gt;Gly" description="Asp-&gt;Gly substitution" create_date="2012-02-08T21:57:51.1045437+01:00" last_modified_date="2012-02-08T22:40:07.5896138+01:00" user="cox" reporterCorrectionM2="0" reporterCorrectionM1="0" reporterCorrectionP1="0" reporterCorrectionP2="0" composition="O(-2) C(-2) H(-2)" multi_modification="true">
      <position>anywhere</position>
      <modification_site index="0" site="D" />
      <type>standard</type>
      <terminus_type>none</terminus_type>
   </modification>
   <modification index="151" title="Asp-&gt;His" description="Asp-&gt;His substitution" create_date="2012-02-08T21:57:54.0686197+01:00" last_modified_date="2012-02-08T22:41:04.0630618+01:00" user="cox" reporterCorrectionM2="0" reporterCorrectionM1="0" reporterCorrectionP1="0" reporterCorrectionP2="0" composition="O(-2) H(2) C(2) N(2)" multi_modification="true">
      <position>anywhere</position>
      <modification_site index="0" site="D" />
      <type>standard</type>
      <terminus_type>none</terminus_type>
   </modification>
   <modification index="152" title="Asp-&gt;Lys" description="Asp-&gt;Lys substitution" create_date="2012-02-08T21:57:56.7830893+01:00" last_modified_date="2012-02-08T22:41:56.0435946+01:00" user="cox" reporterCorrectionM2="0" reporterCorrectionM1="0" reporterCorrectionP1="0" reporterCorrectionP2="0" composition="O(-2) H(7) C(2) N" multi_modification="true">
      <position>anywhere</position>
      <modification_site index="0" site="D" />
      <type>standard</type>
      <terminus_type>none</terminus_type>
   </modification>
   <modification index="153" title="Asp-&gt;Met" description="Asp-&gt;Met substitution" create_date="2012-02-08T21:57:59.9187697+01:00" last_modified_date="2012-02-08T22:42:54.560695+01:00" user="cox" reporterCorrectionM2="0" reporterCorrectionM1="0" reporterCorrectionP1="0" reporterCorrectionP2="0" composition="O(-2) H(4) C S" multi_modification="true">
      <position>anywhere</position>
      <modification_site index="0" site="D" />
      <type>standard</type>
      <terminus_type>none</terminus_type>
   </modification>
   <modification index="154" title="Asp-&gt;Phe" description="Asp-&gt;Phe substitution" create_date="2012-02-08T21:58:02.5396369+01:00" last_modified_date="2012-02-08T22:43:58.0699234+01:00" user="cox" reporterCorrectionM2="0" reporterCorrectionM1="0" reporterCorrectionP1="0" reporterCorrectionP2="0" composition="O(-2) H(4) C(5)" multi_modification="true">
      <position>anywhere</position>
      <modification_site index="0" site="D" />
      <type>standard</type>
      <terminus_type>none</terminus_type>
   </modification>
   <modification index="155" title="Asp-&gt;Pro" description="Asp-&gt;Pro substitution" create_date="2012-02-08T21:58:05.1449037+01:00" last_modified_date="2012-02-08T22:45:04.1376174+01:00" user="cox" reporterCorrectionM2="0" reporterCorrectionM1="0" reporterCorrectionP1="0" reporterCorrectionP2="0" composition="O(-2) H(2) C" multi_modification="true">
      <position>anywhere</position>
      <modification_site index="0" site="D" />
      <type>standard</type>
      <terminus_type>none</terminus_type>
   </modification>
   <modification index="156" title="Asp-&gt;Ser" description="Asp-&gt;Ser substitution" create_date="2012-02-08T21:58:07.7657709+01:00" last_modified_date="2012-02-08T22:45:58.7390174+01:00" user="cox" reporterCorrectionM2="0" reporterCorrectionM1="0" reporterCorrectionP1="0" reporterCorrectionP2="0" composition="O(-1) C(-1)" multi_modification="true">
      <position>anywhere</position>
      <modification_site index="0" site="D" />
      <type>standard</type>
      <terminus_type>none</terminus_type>
   </modification>
   <modification index="157" title="Asp-&gt;Thr" description="Asp-&gt;Thr substitution" create_date="2012-02-08T21:58:10.9014513+01:00" last_modified_date="2012-02-08T22:47:14.1045498+01:00" user="cox" reporterCorrectionM2="0" reporterCorrectionM1="0" reporterCorrectionP1="0" reporterCorrectionP2="0" composition="O(-1) H(2)" multi_modification="true">
      <position>anywhere</position>
      <modification_site index="0" site="D" />
      <type>standard</type>
      <terminus_type>none</terminus_type>
   </modification>
   <modification index="158" title="Asp-&gt;Trp" description="Asp-&gt;Trp substitution" create_date="2012-02-08T21:58:13.4599169+01:00" last_modified_date="2012-02-08T22:48:25.9443918+01:00" user="cox" reporterCorrectionM2="0" reporterCorrectionM1="0" reporterCorrectionP1="0" reporterCorrectionP2="0" composition="O(-2) H(5) C(7) N" multi_modification="true">
      <position>anywhere</position>
      <modification_site index="0" site="D" />
      <type>standard</type>
      <terminus_type>none</terminus_type>
   </modification>
   <modification index="159" title="Asp-&gt;Tyr" description="Asp-&gt;Tyr substitution" create_date="2012-02-08T21:58:16.2055873+01:00" last_modified_date="2012-02-08T22:50:03.5248938+01:00" user="cox" reporterCorrectionM2="0" reporterCorrectionM1="0" reporterCorrectionP1="0" reporterCorrectionP2="0" composition="O(-1) H(4) C(5)" multi_modification="true">
      <position>anywhere</position>
      <modification_site index="0" site="D" />
      <type>standard</type>
      <terminus_type>none</terminus_type>
   </modification>
   <modification index="160" title="Asp-&gt;Val" description="Asp-&gt;Val substitution" create_date="2012-02-08T21:58:19.2632657+01:00" last_modified_date="2012-02-08T22:51:04.5848594+01:00" user="cox" reporterCorrectionM2="0" reporterCorrectionM1="0" reporterCorrectionP1="0" reporterCorrectionP2="0" composition="O(-2) H(4) C" multi_modification="true">
      <position>anywhere</position>
      <modification_site index="0" site="D" />
      <type>standard</type>
      <terminus_type>none</terminus_type>
   </modification>
   <modification index="161" title="Asp-&gt;Xle" description="Asp-&gt;Leu/Ile substitution" create_date="2012-02-08T21:58:21.9933357+01:00" last_modified_date="2012-02-08T22:51:56.3781874+01:00" user="cox" reporterCorrectionM2="0" reporterCorrectionM1="0" reporterCorrectionP1="0" reporterCorrectionP2="0" composition="O(-2) H(6) C(2)" multi_modification="true">
      <position>anywhere</position>
      <modification_site index="0" site="D" />
      <type>standard</type>
      <terminus_type>none</terminus_type>
   </modification>
   <modification index="162" title="Cys-&gt;Ala" description="Cys-&gt;Ala substitution" create_date="2012-02-08T23:30:10.6234291+01:00" last_modified_date="2012-02-08T23:33:36.9387191+01:00" user="cox" reporterCorrectionM2="0" reporterCorrectionM1="0" reporterCorrectionP1="0" reporterCorrectionP2="0" composition="S(-1)" multi_modification="true">
      <position>anywhere</position>
      <modification_site index="0" site="C" />
      <type>standard</type>
      <terminus_type>none</terminus_type>
   </modification>
   <modification index="163" title="Cys-&gt;Arg" description="Cys-&gt;Arg substitution" create_date="2012-02-08T23:33:54.8011771+01:00" last_modified_date="2012-02-08T23:35:52.3965987+01:00" user="cox" reporterCorrectionM2="0" reporterCorrectionM1="0" reporterCorrectionP1="0" reporterCorrectionP2="0" composition="S(-1) H(7) C(3) N(3)" multi_modification="true">
      <position>anywhere</position>
      <modification_site index="0" site="C" />
      <type>standard</type>
      <terminus_type>none</terminus_type>
   </modification>
   <modification index="164" title="Cys-&gt;Asn" description="Cys-&gt;Asn substitution" create_date="2012-02-08T23:33:58.5764739+01:00" last_modified_date="2012-02-09T08:19:21.9300059+01:00" user="cox" reporterCorrectionM2="0" reporterCorrectionM1="0" reporterCorrectionP1="0" reporterCorrectionP2="0" composition="S(-1) H C N O" multi_modification="true">
      <position>anywhere</position>
      <modification_site index="0" site="C" />
      <type>standard</type>
      <terminus_type>none</terminus_type>
   </modification>
   <modification index="165" title="Cys-&gt;Asp" description="Cys-&gt;Asp substitution" create_date="2012-02-08T23:34:01.6965539+01:00" last_modified_date="2012-02-09T08:20:11.3520731+01:00" user="cox" reporterCorrectionM2="0" reporterCorrectionM1="0" reporterCorrectionP1="0" reporterCorrectionP2="0" composition="S(-1) C O(2)" multi_modification="true">
      <position>anywhere</position>
      <modification_site index="0" site="C" />
      <type>standard</type>
      <terminus_type>none</terminus_type>
   </modification>
   <modification index="166" title="Cys-&gt;Gln" description="Cys-&gt;Gln substitution" create_date="2012-02-08T23:34:04.8946359+01:00" last_modified_date="2012-02-09T08:22:19.5873611+01:00" user="cox" reporterCorrectionM2="0" reporterCorrectionM1="0" reporterCorrectionP1="0" reporterCorrectionP2="0" composition="S(-1) H(3) C(2) N O" multi_modification="true">
      <position>anywhere</position>
      <modification_site index="0" site="C" />
      <type>standard</type>
      <terminus_type>none</terminus_type>
   </modification>
   <modification index="167" title="Cys-&gt;Glu" description="Cys-&gt;Glu substitution" create_date="2012-02-08T23:34:08.1863203+01:00" last_modified_date="2012-02-09T08:23:30.4599783+01:00" user="cox" reporterCorrectionM2="0" reporterCorrectionM1="0" reporterCorrectionP1="0" reporterCorrectionP2="0" composition="S(-1) H(2) C(2) O(2)" multi_modification="true">
      <position>anywhere</position>
      <modification_site index="0" site="C" />
      <type>standard</type>
      <terminus_type>none</terminus_type>
   </modification>
   <modification index="168" title="Cys-&gt;Gly" description="Cys-&gt;Gly substitution" create_date="2012-02-08T23:34:11.9460167+01:00" last_modified_date="2012-02-09T08:24:25.0145771+01:00" user="cox" reporterCorrectionM2="0" reporterCorrectionM1="0" reporterCorrectionP1="0" reporterCorrectionP2="0" composition="S(-1) H(-2) C(-1)" multi_modification="true">
      <position>anywhere</position>
      <modification_site index="0" site="C" />
      <type>standard</type>
      <terminus_type>none</terminus_type>
   </modification>
   <modification index="169" title="Cys-&gt;His" description="Cys-&gt;His substitution" create_date="2012-02-08T23:34:15.0660967+01:00" last_modified_date="2012-02-09T08:25:16.4334955+01:00" user="cox" reporterCorrectionM2="0" reporterCorrectionM1="0" reporterCorrectionP1="0" reporterCorrectionP2="0" composition="S(-1) H(2) C(3) N(2)" multi_modification="true">
      <position>anywhere</position>
      <modification_site index="0" site="C" />
      <type>standard</type>
      <terminus_type>none</terminus_type>
   </modification>
   <modification index="170" title="Cys-&gt;Lys" description="Cys-&gt;Lys substitution" create_date="2012-02-08T23:34:18.1237751+01:00" last_modified_date="2012-02-09T08:26:01.4406495+01:00" user="cox" reporterCorrectionM2="0" reporterCorrectionM1="0" reporterCorrectionP1="0" reporterCorrectionP2="0" composition="S(-1) H(7) C(3) N" multi_modification="true">
      <position>anywhere</position>
      <modification_site index="0" site="C" />
      <type>standard</type>
      <terminus_type>none</terminus_type>
   </modification>
   <modification index="171" title="Cys-&gt;Met" description="Cys-&gt;Met substitution" create_date="2012-02-08T23:34:21.6338651+01:00" last_modified_date="2012-02-09T08:27:35.8230695+01:00" user="cox" reporterCorrectionM2="0" reporterCorrectionM1="0" reporterCorrectionP1="0" reporterCorrectionP2="0" composition="H(4) C(2)" multi_modification="true">
      <position>anywhere</position>
      <modification_site index="0" site="C" />
      <type>standard</type>
      <terminus_type>none</terminus_type>
   </modification>
   <modification index="172" title="Cys-&gt;Phe" description="Cys-&gt;Phe substitution" create_date="2012-02-08T23:34:25.1751559+01:00" last_modified_date="2012-02-09T08:29:05.3849659+01:00" user="cox" reporterCorrectionM2="0" reporterCorrectionM1="0" reporterCorrectionP1="0" reporterCorrectionP2="0" composition="S(-1) H(4) C(6)" multi_modification="true">
      <position>anywhere</position>
      <modification_site index="0" site="C" />
      <type>standard</type>
      <terminus_type>none</terminus_type>
   </modification>
   <modification index="173" title="Cys-&gt;Pro" description="Cys-&gt;Pro substitution" create_date="2012-02-08T23:34:28.5136415+01:00" last_modified_date="2012-02-09T08:31:40.6089459+01:00" user="cox" reporterCorrectionM2="0" reporterCorrectionM1="0" reporterCorrectionP1="0" reporterCorrectionP2="0" composition="S(-1) H(2) C(2)" multi_modification="true">
      <position>anywhere</position>
      <modification_site index="0" site="C" />
      <type>standard</type>
      <terminus_type>none</terminus_type>
   </modification>
   <modification index="174" title="Cys-&gt;Ser" description="Cys-&gt;Ser substitution" create_date="2012-02-08T23:34:36.3758495+01:00" last_modified_date="2012-02-09T08:35:15.0832451+01:00" user="cox" reporterCorrectionM2="0" reporterCorrectionM1="0" reporterCorrectionP1="0" reporterCorrectionP2="0" composition="S(-1) O" multi_modification="true">
      <position>anywhere</position>
      <modification_site index="0" site="C" />
      <type>standard</type>
      <terminus_type>none</terminus_type>
   </modification>
   <modification index="175" title="Cys-&gt;Thr" description="Cys-&gt;Thr substitution" create_date="2012-02-08T23:34:39.8703391+01:00" last_modified_date="2012-02-09T08:37:37.2340899+01:00" user="cox" reporterCorrectionM2="0" reporterCorrectionM1="0" reporterCorrectionP1="0" reporterCorrectionP2="0" composition="S(-1) H(2) C O" multi_modification="true">
      <position>anywhere</position>
      <modification_site index="0" site="C" />
      <type>standard</type>
      <terminus_type>none</terminus_type>
   </modification>
   <modification index="176" title="Cys-&gt;Trp" description="Cys-&gt;Trp substitution" create_date="2012-02-08T23:34:42.8500155+01:00" last_modified_date="2012-02-09T08:38:30.4626547+01:00" user="cox" reporterCorrectionM2="0" reporterCorrectionM1="0" reporterCorrectionP1="0" reporterCorrectionP2="0" composition="S(-1) H(5) C(8) N" multi_modification="true">
      <position>anywhere</position>
      <modification_site index="0" site="C" />
      <type>standard</type>
      <terminus_type>none</terminus_type>
   </modification>
   <modification index="177" title="Cys-&gt;Tyr" description="Cys-&gt;Tyr substitution" create_date="2012-02-08T23:34:45.9232943+01:00" last_modified_date="2012-02-09T08:39:44.8609623+01:00" user="cox" reporterCorrectionM2="0" reporterCorrectionM1="0" reporterCorrectionP1="0" reporterCorrectionP2="0" composition="S(-1) H(4) C(6) O" multi_modification="true">
      <position>anywhere</position>
      <modification_site index="0" site="C" />
      <type>standard</type>
      <terminus_type>none</terminus_type>
   </modification>
   <modification index="178" title="Cys-&gt;Val" description="Cys-&gt;Val substitution" create_date="2012-02-08T23:34:48.9497719+01:00" last_modified_date="2012-02-09T08:40:33.9450255+01:00" user="cox" reporterCorrectionM2="0" reporterCorrectionM1="0" reporterCorrectionP1="0" reporterCorrectionP2="0" composition="S(-1) H(4) C(2)" multi_modification="true">
      <position>anywhere</position>
      <modification_site index="0" site="C" />
      <type>standard</type>
      <terminus_type>none</terminus_type>
   </modification>
   <modification index="179" title="Cys-&gt;Xle" description="Cys-&gt;Xle substitution" create_date="2012-02-08T23:34:52.4598619+01:00" last_modified_date="2012-02-09T08:41:19.4981935+01:00" user="cox" reporterCorrectionM2="0" reporterCorrectionM1="0" reporterCorrectionP1="0" reporterCorrectionP2="0" composition="S(-1) H(6) C(3)" multi_modification="true">
      <position>anywhere</position>
      <modification_site index="0" site="C" />
      <type>standard</type>
      <terminus_type>none</terminus_type>
   </modification>
   <modification index="180" title="Gln-&gt;Ala" description="Gln-&gt;Ala substitution" create_date="2012-02-09T08:44:49.7011883+01:00" last_modified_date="2012-02-09T08:46:06.5955599+01:00" user="cox" reporterCorrectionM2="0" reporterCorrectionM1="0" reporterCorrectionP1="0" reporterCorrectionP2="0" composition="H(-3) C(-2) N(-1) O(-1)" multi_modification="true">
      <position>anywhere</position>
      <modification_site index="0" site="Q" />
      <type>standard</type>
      <terminus_type>none</terminus_type>
   </modification>
   <modification index="181" title="Gln-&gt;Arg" description="Gln-&gt;Arg substitution" create_date="2012-02-09T08:48:34.3705499+01:00" last_modified_date="2012-02-09T08:52:45.3965863+01:00" user="cox" reporterCorrectionM2="0" reporterCorrectionM1="0" reporterCorrectionP1="0" reporterCorrectionP2="0" composition="O(-1) H(4) C N(2)" multi_modification="true">
      <position>anywhere</position>
      <modification_site index="0" site="Q" />
      <type>standard</type>
      <terminus_type>none</terminus_type>
   </modification>
   <modification index="182" title="Gln-&gt;Asn" description="Gln-&gt;Asn substitution" create_date="2012-02-09T08:48:39.5186819+01:00" last_modified_date="2012-02-09T08:54:22.6494799+01:00" user="cox" reporterCorrectionM2="0" reporterCorrectionM1="0" reporterCorrectionP1="0" reporterCorrectionP2="0" composition="H(-2) C(-1)" multi_modification="true">
      <position>anywhere</position>
      <modification_site index="0" site="Q" />
      <type>standard</type>
      <terminus_type>none</terminus_type>
   </modification>
   <modification index="183" title="Gln-&gt;Asp" description="Gln-&gt;Asp substitution" create_date="2012-02-09T08:48:42.5139587+01:00" last_modified_date="2012-02-09T08:58:08.1316678+01:00" user="cox" reporterCorrectionM2="0" reporterCorrectionM1="0" reporterCorrectionP1="0" reporterCorrectionP2="0" composition="H(-3) C(-1) N(-1) O" multi_modification="true">
      <position>anywhere</position>
      <modification_site index="0" site="Q" />
      <type>standard</type>
      <terminus_type>none</terminus_type>
   </modification>
   <modification index="184" title="Gln-&gt;Cys" description="Gln-&gt;Cys substitution" create_date="2012-02-09T08:48:46.1020507+01:00" last_modified_date="2012-02-09T09:26:26.848668+01:00" user="cox" reporterCorrectionM2="0" reporterCorrectionM1="0" reporterCorrectionP1="0" reporterCorrectionP2="0" composition="H(-3) C(-2) N(-1) O(-1) S" multi_modification="true">
      <position>anywhere</position>
      <modification_site index="0" site="Q" />
      <type>standard</type>
      <terminus_type>none</terminus_type>
   </modification>
   <modification index="185" title="Gln-&gt;Glu" description="Gln-&gt;Glu substitution" create_date="2012-02-09T08:48:50.0489519+01:00" last_modified_date="2012-02-09T09:28:47.642278+01:00" user="cox" reporterCorrectionM2="0" reporterCorrectionM1="0" reporterCorrectionP1="0" reporterCorrectionP2="0" composition="H(-1) N(-1) O" multi_modification="true">
      <position>anywhere</position>
      <modification_site index="0" site="Q" />
      <type>standard</type>
      <terminus_type>none</terminus_type>
   </modification>
   <modification index="186" title="Gln-&gt;Gly" description="Gln-&gt;Gly substitution" create_date="2012-02-09T08:48:53.6526443+01:00" last_modified_date="2012-02-09T09:29:36.7987448+01:00" user="cox" reporterCorrectionM2="0" reporterCorrectionM1="0" reporterCorrectionP1="0" reporterCorrectionP2="0" composition="H(-5) C(-3) N(-1) O(-1)" multi_modification="true">
      <position>anywhere</position>
      <modification_site index="0" site="Q" />
      <type>standard</type>
      <terminus_type>none</terminus_type>
   </modification>
   <modification index="187" title="Gln-&gt;His" description="Gln-&gt;His substitution" create_date="2012-02-09T08:48:57.1939351+01:00" last_modified_date="2012-02-09T09:32:11.3831084+01:00" user="cox" reporterCorrectionM2="0" reporterCorrectionM1="0" reporterCorrectionP1="0" reporterCorrectionP2="0" composition="H(-1) O(-1) C N" multi_modification="true">
      <position>anywhere</position>
      <modification_site index="0" site="Q" />
      <type>standard</type>
      <terminus_type>none</terminus_type>
   </modification>
   <modification index="188" title="Gln-&gt;Lys" description="Gln-&gt;Lys substitution" create_date="2012-02-09T08:49:00.5324207+01:00" last_modified_date="2012-02-09T09:36:24.1407892+01:00" user="cox" reporterCorrectionM2="0" reporterCorrectionM1="0" reporterCorrectionP1="0" reporterCorrectionP2="0" composition="O(-1) H(4) C" multi_modification="true">
      <position>anywhere</position>
      <modification_site index="0" site="Q" />
      <type>standard</type>
      <terminus_type>none</terminus_type>
   </modification>
   <modification index="189" title="Gln-&gt;Met" description="Gln-&gt;Met substitution" create_date="2012-02-09T08:49:03.9177075+01:00" last_modified_date="2012-02-09T09:53:26.2580128+01:00" user="cox" reporterCorrectionM2="0" reporterCorrectionM1="0" reporterCorrectionP1="0" reporterCorrectionP2="0" composition="N(-1) O(-1) H S" multi_modification="true">
      <position>anywhere</position>
      <modification_site index="0" site="Q" />
      <type>standard</type>
      <terminus_type>none</terminus_type>
   </modification>
   <modification index="190" title="Gln-&gt;Phe" description="Gln-&gt;Phe substitution" create_date="2012-02-09T08:49:07.2405927+01:00" last_modified_date="2012-02-09T09:55:31.8412328+01:00" user="cox" reporterCorrectionM2="0" reporterCorrectionM1="0" reporterCorrectionP1="0" reporterCorrectionP2="0" composition="N(-1) O(-1) H C(4)" multi_modification="true">
      <position>anywhere</position>
      <modification_site index="0" site="Q" />
      <type>standard</type>
      <terminus_type>none</terminus_type>
   </modification>
   <modification index="191" title="Gln-&gt;Pro" description="Gln-&gt;Pro substitution" create_date="2012-02-09T08:49:10.4542751+01:00" last_modified_date="2012-02-09T09:56:51.2316684+01:00" user="cox" reporterCorrectionM2="0" reporterCorrectionM1="0" reporterCorrectionP1="0" reporterCorrectionP2="0" composition="H(-1) N(-1) O(-1)" multi_modification="true">
      <position>anywhere</position>
      <modification_site index="0" site="Q" />
      <type>standard</type>
      <terminus_type>none</terminus_type>
   </modification>
   <modification index="192" title="Gln-&gt;Ser" description="Gln-&gt;Ser substitution" create_date="2012-02-09T08:49:13.4027507+01:00" last_modified_date="2012-02-09T09:57:35.7708104+01:00" user="cox" reporterCorrectionM2="0" reporterCorrectionM1="0" reporterCorrectionP1="0" reporterCorrectionP2="0" composition="H(-3) C(-2) N(-1)" multi_modification="true">
      <position>anywhere</position>
      <modification_site index="0" site="Q" />
      <type>standard</type>
      <terminus_type>none</terminus_type>
   </modification>
   <modification index="193" title="Gln-&gt;Thr" description="Gln-&gt;Thr substitution" create_date="2012-02-09T08:49:16.5540315+01:00" last_modified_date="2012-02-09T09:59:29.2793208+01:00" user="cox" reporterCorrectionM2="0" reporterCorrectionM1="0" reporterCorrectionP1="0" reporterCorrectionP2="0" composition="H(-1) C(-1) N(-1)" multi_modification="true">
      <position>anywhere</position>
      <modification_site index="0" site="Q" />
      <type>standard</type>
      <terminus_type>none</terminus_type>
   </modification>
   <modification index="194" title="Gln-&gt;Trp" description="Gln-&gt;Trp substitution" create_date="2012-02-09T08:49:20.7973403+01:00" last_modified_date="2012-02-09T10:00:19.9026188+01:00" user="cox" reporterCorrectionM2="0" reporterCorrectionM1="0" reporterCorrectionP1="0" reporterCorrectionP2="0" composition="O(-1) H(2) C(6)" multi_modification="true">
      <position>anywhere</position>
      <modification_site index="0" site="Q" />
      <type>standard</type>
      <terminus_type>none</terminus_type>
   </modification>
   <modification index="195" title="Gln-&gt;Tyr" description="Gln-&gt;Tyr substitution" create_date="2012-02-09T08:49:23.9642215+01:00" last_modified_date="2012-02-09T10:01:30.9946417+01:00" user="cox" reporterCorrectionM2="0" reporterCorrectionM1="0" reporterCorrectionP1="0" reporterCorrectionP2="0" composition="N(-1) H C(4)" multi_modification="true">
      <position>anywhere</position>
      <modification_site index="0" site="Q" />
      <type>standard</type>
      <terminus_type>none</terminus_type>
   </modification>
   <modification index="196" title="Gln-&gt;Val" description="Gln-&gt;Val substitution" create_date="2012-02-09T08:49:27.3183075+01:00" last_modified_date="2012-02-09T10:04:05.9942224+01:00" user="cox" reporterCorrectionM2="0" reporterCorrectionM1="0" reporterCorrectionP1="0" reporterCorrectionP2="0" composition="N(-1) O(-1) H" multi_modification="true">
      <position>anywhere</position>
      <modification_site index="0" site="Q" />
      <type>standard</type>
      <terminus_type>none</terminus_type>
   </modification>
   <modification index="197" title="Gln-&gt;Xle" description="Gln-&gt;Leu/Ile substitution" create_date="2012-02-09T08:49:30.4851887+01:00" last_modified_date="2012-02-09T10:05:27.2879068+01:00" user="cox" reporterCorrectionM2="0" reporterCorrectionM1="0" reporterCorrectionP1="0" reporterCorrectionP2="0" composition="N(-1) O(-1) H(3) C" multi_modification="true">
      <position>anywhere</position>
      <modification_site index="0" site="Q" />
      <type>standard</type>
      <terminus_type>none</terminus_type>
   </modification>
   <modification index="198" title="Glu-&gt;Ala" description="Glu-&gt;Ala substitution" create_date="2012-02-09T10:20:55.5809222+01:00" last_modified_date="2012-02-09T10:22:52.5527214+01:00" user="cox" reporterCorrectionM2="0" reporterCorrectionM1="0" reporterCorrectionP1="0" reporterCorrectionP2="0" composition="O(-2) H(-2) C(-2)" multi_modification="true">
      <position>anywhere</position>
      <modification_site index="0" site="E" />
      <type>standard</type>
      <terminus_type>none</terminus_type>
   </modification>
   <modification index="199" title="Glu-&gt;Arg" description="Glu-&gt;Arg substitution" create_date="2012-02-09T10:24:00.3676602+01:00" last_modified_date="2012-02-09T10:26:21.1456698+01:00" user="cox" reporterCorrectionM2="0" reporterCorrectionM1="0" reporterCorrectionP1="0" reporterCorrectionP2="0" composition="O(-2) H(5) C N(3)" multi_modification="true">
      <position>anywhere</position>
      <modification_site index="0" site="E" />
      <type>standard</type>
      <terminus_type>none</terminus_type>
   </modification>
   <modification index="200" title="Glu-&gt;Asn" description="Glu-&gt;Asn substitution" create_date="2012-02-09T10:24:03.5657422+01:00" last_modified_date="2012-02-09T11:49:29.5813574+01:00" user="cox" reporterCorrectionM2="0" reporterCorrectionM1="0" reporterCorrectionP1="0" reporterCorrectionP2="0" composition="O(-1) H(-1) C(-1) N" multi_modification="true">
      <position>anywhere</position>
      <modification_site index="0" site="E" />
      <type>standard</type>
      <terminus_type>none</terminus_type>
   </modification>
   <modification index="201" title="Glu-&gt;Asp" description="Glu-&gt;Asp substitution" create_date="2012-02-09T10:24:07.0602318+01:00" last_modified_date="2012-02-09T11:50:21.5874232+01:00" user="cox" reporterCorrectionM2="0" reporterCorrectionM1="0" reporterCorrectionP1="0" reporterCorrectionP2="0" composition="H(-2) C(-1)" multi_modification="true">
      <position>anywhere</position>
      <modification_site index="0" site="E" />
      <type>standard</type>
      <terminus_type>none</terminus_type>
   </modification>
   <modification index="202" title="Glu-&gt;Cys" description="Glu-&gt;Cys substitution" create_date="2012-02-09T10:24:10.2895146+01:00" last_modified_date="2012-02-09T12:12:00.696375+01:00" user="cox" reporterCorrectionM2="0" reporterCorrectionM1="0" reporterCorrectionP1="0" reporterCorrectionP2="0" composition="O(-2) H(-2) C(-2) S" multi_modification="true">
      <position>anywhere</position>
      <modification_site index="0" site="E" />
      <type>standard</type>
      <terminus_type>none</terminus_type>
   </modification>
   <modification index="203" title="Glu-&gt;Gln" description="Glu-&gt;Gln substitution" create_date="2012-02-09T10:24:13.3627934+01:00" last_modified_date="2012-02-09T12:13:01.7184894+01:00" user="cox" reporterCorrectionM2="0" reporterCorrectionM1="0" reporterCorrectionP1="0" reporterCorrectionP2="0" composition="O(-1) H N" multi_modification="true">
      <position>anywhere</position>
      <modification_site index="0" site="E" />
      <type>standard</type>
      <terminus_type>none</terminus_type>
   </modification>
   <modification index="204" title="Glu-&gt;Gly" description="Glu-&gt;Gly substitution" create_date="2012-02-09T10:24:17.0444878+01:00" last_modified_date="2012-02-09T12:13:48.0310297+01:00" user="cox" reporterCorrectionM2="0" reporterCorrectionM1="0" reporterCorrectionP1="0" reporterCorrectionP2="0" composition="O(-2) H(-4) C(-3)" multi_modification="true">
      <position>anywhere</position>
      <modification_site index="0" site="E" />
      <type>standard</type>
      <terminus_type>none</terminus_type>
   </modification>
   <modification index="205" title="Glu-&gt;His" description="Glu-&gt;His substitution" create_date="2012-02-09T10:24:20.1489674+01:00" last_modified_date="2012-02-09T12:15:01.6724924+01:00" user="cox" reporterCorrectionM2="0" reporterCorrectionM1="0" reporterCorrectionP1="0" reporterCorrectionP2="0" composition="O(-2) C N(2)" multi_modification="true">
      <position>anywhere</position>
      <modification_site index="0" site="E" />
      <type>standard</type>
      <terminus_type>none</terminus_type>
   </modification>
   <modification index="206" title="Glu-&gt;Lys" description="Glu-&gt;Lys substitution" create_date="2012-02-09T10:24:23.3782502+01:00" last_modified_date="2012-02-09T12:17:52.8526262+01:00" user="cox" reporterCorrectionM2="0" reporterCorrectionM1="0" reporterCorrectionP1="0" reporterCorrectionP2="0" composition="O(-2) H(5) C N" multi_modification="true">
      <position>anywhere</position>
      <modification_site index="0" site="E" />
      <type>standard</type>
      <terminus_type>none</terminus_type>
   </modification>
   <modification index="207" title="Glu-&gt;Met" description="Glu-&gt;Met substitution" create_date="2012-02-09T10:24:26.3891274+01:00" last_modified_date="2012-02-09T12:18:46.1689828+01:00" user="cox" reporterCorrectionM2="0" reporterCorrectionM1="0" reporterCorrectionP1="0" reporterCorrectionP2="0" composition="O(-2) H(2) S" multi_modification="true">
      <position>anywhere</position>
      <modification_site index="0" site="E" />
      <type>standard</type>
      <terminus_type>none</terminus_type>
   </modification>
   <modification index="208" title="Glu-&gt;Phe" description="Glu-&gt;Phe substitution" create_date="2012-02-09T10:24:29.5560086+01:00" last_modified_date="2012-02-09T12:19:38.2374434+01:00" user="cox" reporterCorrectionM2="0" reporterCorrectionM1="0" reporterCorrectionP1="0" reporterCorrectionP2="0" composition="O(-2) H(2) C(4)" multi_modification="true">
      <position>anywhere</position>
      <modification_site index="0" site="E" />
      <type>standard</type>
      <terminus_type>none</terminus_type>
   </modification>
   <modification index="209" title="Glu-&gt;Pro" description="Glu-&gt;Pro substitution" create_date="2012-02-09T10:24:32.5980866+01:00" last_modified_date="2012-02-09T12:21:41.0556129+01:00" user="cox" reporterCorrectionM2="0" reporterCorrectionM1="0" reporterCorrectionP1="0" reporterCorrectionP2="0" composition="O(-2)" multi_modification="true">
      <position>anywhere</position>
      <modification_site index="0" site="E" />
      <type>standard</type>
      <terminus_type>none</terminus_type>
   </modification>
   <modification index="210" title="Glu-&gt;Ser" description="Glu-&gt;Ser substitution" create_date="2012-02-09T10:24:35.889771+01:00" last_modified_date="2012-02-09T12:22:34.7775357+01:00" user="cox" reporterCorrectionM2="0" reporterCorrectionM1="0" reporterCorrectionP1="0" reporterCorrectionP2="0" composition="O(-1) H(-2) C(-2)" multi_modification="true">
      <position>anywhere</position>
      <modification_site index="0" site="E" />
      <type>standard</type>
      <terminus_type>none</terminus_type>
   </modification>
   <modification index="211" title="Glu-&gt;Thr" description="Glu-&gt;Thr substitution" create_date="2012-02-09T10:24:38.9474494+01:00" last_modified_date="2012-02-09T12:23:34.2397801+01:00" user="cox" reporterCorrectionM2="0" reporterCorrectionM1="0" reporterCorrectionP1="0" reporterCorrectionP2="0" composition="O(-1) C(-1)" multi_modification="true">
      <position>anywhere</position>
      <modification_site index="0" site="E" />
      <type>standard</type>
      <terminus_type>none</terminus_type>
   </modification>
   <modification index="212" title="Glu-&gt;Trp" description="Glu-&gt;Trp substitution" create_date="2012-02-09T10:24:42.5355414+01:00" last_modified_date="2012-02-09T12:26:24.9519529+01:00" user="cox" reporterCorrectionM2="0" reporterCorrectionM1="0" reporterCorrectionP1="0" reporterCorrectionP2="0" composition="O(-2) H(3) C(6) N" multi_modification="true">
      <position>anywhere</position>
      <modification_site index="0" site="E" />
      <type>standard</type>
      <terminus_type>none</terminus_type>
   </modification>
   <modification index="213" title="Glu-&gt;Tyr" description="Glu-&gt;Tyr substitution" create_date="2012-02-09T10:24:45.6556214+01:00" last_modified_date="2012-02-09T12:27:12.1848165+01:00" user="cox" reporterCorrectionM2="0" reporterCorrectionM1="0" reporterCorrectionP1="0" reporterCorrectionP2="0" composition="O(-1) H(2) C(4)" multi_modification="true">
      <position>anywhere</position>
      <modification_site index="0" site="E" />
      <type>standard</type>
      <terminus_type>none</terminus_type>
   </modification>
   <modification index="214" title="Glu-&gt;Val" description="Glu-&gt;Val substitution" create_date="2012-02-09T10:24:48.6664986+01:00" last_modified_date="2012-02-09T12:28:10.6799415+01:00" user="cox" reporterCorrectionM2="0" reporterCorrectionM1="0" reporterCorrectionP1="0" reporterCorrectionP2="0" composition="O(-2) H(2)" multi_modification="true">
      <position>anywhere</position>
      <modification_site index="0" site="E" />
      <type>standard</type>
      <terminus_type>none</terminus_type>
   </modification>
   <modification index="215" title="Glu-&gt;Xle" description="Glu-&gt;Leu/Ile substitution" create_date="2012-02-09T10:24:51.6305746+01:00" last_modified_date="2012-02-09T12:28:59.7222543+01:00" user="cox" reporterCorrectionM2="0" reporterCorrectionM1="0" reporterCorrectionP1="0" reporterCorrectionP2="0" composition="O(-2) H(4) C" multi_modification="true">
      <position>anywhere</position>
      <modification_site index="0" site="E" />
      <type>standard</type>
      <terminus_type>none</terminus_type>
   </modification>
   <modification index="216" title="Gly-&gt;Ala" description="Gly-&gt;Ala substitution" create_date="2012-02-10T21:11:08.0986308+01:00" last_modified_date="2012-02-10T21:14:22.7401727+01:00" user="cox" reporterCorrectionM2="0" reporterCorrectionM1="0" reporterCorrectionP1="0" reporterCorrectionP2="0" composition="H(2) C" multi_modification="true">
      <position>anywhere</position>
      <modification_site index="0" site="G" />
      <type>standard</type>
      <terminus_type>none</terminus_type>
   </modification>
   <modification index="217" title="Gly-&gt;Arg" description="Gly-&gt;Arg substitution" create_date="2012-02-10T21:14:45.7814132+01:00" last_modified_date="2012-02-10T21:18:42.4494289+01:00" user="cox" reporterCorrectionM2="0" reporterCorrectionM1="0" reporterCorrectionP1="0" reporterCorrectionP2="0" composition="H(9) C(4) N(3)" multi_modification="true">
      <position>anywhere</position>
      <modification_site index="0" site="G" />
      <type>standard</type>
      <terminus_type>none</terminus_type>
   </modification>
   <modification index="218" title="Gly-&gt;Asn" description="Gly-&gt;Asn substitution" create_date="2012-02-10T21:14:51.366223+01:00" last_modified_date="2012-02-10T21:19:51.6823505+01:00" user="cox" reporterCorrectionM2="0" reporterCorrectionM1="0" reporterCorrectionP1="0" reporterCorrectionP2="0" composition="H(3) C(2) N O" multi_modification="true">
      <position>anywhere</position>
      <modification_site index="0" site="G" />
      <type>standard</type>
      <terminus_type>none</terminus_type>
   </modification>
   <modification index="219" title="Gly-&gt;Asp" description="Gly-&gt;Asp substitution" create_date="2012-02-10T21:14:58.230235+01:00" last_modified_date="2012-02-10T21:20:50.2760534+01:00" user="cox" reporterCorrectionM2="0" reporterCorrectionM1="0" reporterCorrectionP1="0" reporterCorrectionP2="0" composition="H(2) C(2) O(2)" multi_modification="true">
      <position>anywhere</position>
      <modification_site index="0" site="G" />
      <type>standard</type>
      <terminus_type>none</terminus_type>
   </modification>
   <modification index="220" title="Gly-&gt;Cys" description="Gly-&gt;Cys substitution" create_date="2012-02-10T21:15:01.9742416+01:00" last_modified_date="2012-02-10T21:21:33.2073288+01:00" user="cox" reporterCorrectionM2="0" reporterCorrectionM1="0" reporterCorrectionP1="0" reporterCorrectionP2="0" composition="H(2) C S" multi_modification="true">
      <position>anywhere</position>
      <modification_site index="0" site="G" />
      <type>standard</type>
      <terminus_type>none</terminus_type>
   </modification>
   <modification index="221" title="Gly-&gt;Gln" description="Gly-&gt;Gln substitution" create_date="2012-02-10T21:15:05.4062477+01:00" last_modified_date="2012-02-10T21:24:39.7780582+01:00" user="cox" reporterCorrectionM2="0" reporterCorrectionM1="0" reporterCorrectionP1="0" reporterCorrectionP2="0" composition="H(5) C(3) N O" multi_modification="true">
      <position>anywhere</position>
      <modification_site index="0" site="G" />
      <type>standard</type>
      <terminus_type>none</terminus_type>
   </modification>
   <modification index="222" title="Gly-&gt;Glu" description="Gly-&gt;Glu substitution" create_date="2012-02-10T21:15:09.1658543+01:00" last_modified_date="2012-02-10T21:25:38.5745614+01:00" user="cox" reporterCorrectionM2="0" reporterCorrectionM1="0" reporterCorrectionP1="0" reporterCorrectionP2="0" composition="H(4) C(3) O(2)" multi_modification="true">
      <position>anywhere</position>
      <modification_site index="0" site="G" />
      <type>standard</type>
      <terminus_type>none</terminus_type>
   </modification>
   <modification index="223" title="Gly-&gt;His" description="Gly-&gt;His substitution" create_date="2012-02-10T21:15:12.7382605+01:00" last_modified_date="2012-02-10T21:26:28.9158498+01:00" user="cox" reporterCorrectionM2="0" reporterCorrectionM1="0" reporterCorrectionP1="0" reporterCorrectionP2="0" composition="H(4) C(4) N(2)" multi_modification="true">
      <position>anywhere</position>
      <modification_site index="0" site="G" />
      <type>standard</type>
      <terminus_type>none</terminus_type>
   </modification>
   <modification index="224" title="Gly-&gt;Lys" description="Gly-&gt;Lys substitution" create_date="2012-02-10T21:15:16.7474676+01:00" last_modified_date="2012-02-10T21:27:56.4944037+01:00" user="cox" reporterCorrectionM2="0" reporterCorrectionM1="0" reporterCorrectionP1="0" reporterCorrectionP2="0" composition="H(9) C(4) N" multi_modification="true">
      <position>anywhere</position>
      <modification_site index="0" site="G" />
      <type>standard</type>
      <terminus_type>none</terminus_type>
   </modification>
   <modification index="225" title="Gly-&gt;Met" description="Gly-&gt;Met substitution" create_date="2012-02-10T21:15:20.2106737+01:00" last_modified_date="2012-02-10T21:30:59.997526+01:00" user="cox" reporterCorrectionM2="0" reporterCorrectionM1="0" reporterCorrectionP1="0" reporterCorrectionP2="0" composition="H(6) C(3) S" multi_modification="true">
      <position>anywhere</position>
      <modification_site index="0" site="G" />
      <type>standard</type>
      <terminus_type>none</terminus_type>
   </modification>
   <modification index="226" title="Gly-&gt;Phe" description="Gly-&gt;Phe substitution" create_date="2012-02-10T21:15:24.0638804+01:00" last_modified_date="2012-02-10T21:32:05.3460408+01:00" user="cox" reporterCorrectionM2="0" reporterCorrectionM1="0" reporterCorrectionP1="0" reporterCorrectionP2="0" composition="H(6) C(7)" multi_modification="true">
      <position>anywhere</position>
      <modification_site index="0" site="G" />
      <type>standard</type>
      <terminus_type>none</terminus_type>
   </modification>
   <modification index="227" title="Gly-&gt;Pro" description="Gly-&gt;Pro substitution" create_date="2012-02-10T21:15:28.3382879+01:00" last_modified_date="2012-02-10T21:33:07.6213501+01:00" user="cox" reporterCorrectionM2="0" reporterCorrectionM1="0" reporterCorrectionP1="0" reporterCorrectionP2="0" composition="H(4) C(3)" multi_modification="true">
      <position>anywhere</position>
      <modification_site index="0" site="G" />
      <type>standard</type>
      <terminus_type>none</terminus_type>
   </modification>
   <modification index="228" title="Gly-&gt;Ser" description="Gly-&gt;Ser substitution" create_date="2012-02-10T21:15:31.9886943+01:00" last_modified_date="2012-02-10T21:34:17.4158727+01:00" user="cox" reporterCorrectionM2="0" reporterCorrectionM1="0" reporterCorrectionP1="0" reporterCorrectionP2="0" composition="H(2) C O" multi_modification="true">
      <position>anywhere</position>
      <modification_site index="0" site="G" />
      <type>standard</type>
      <terminus_type>none</terminus_type>
   </modification>
   <modification index="229" title="Gly-&gt;Thr" description="Gly-&gt;Thr substitution" create_date="2012-02-10T21:15:36.0291014+01:00" last_modified_date="2012-02-10T21:35:56.1484461+01:00" user="cox" reporterCorrectionM2="0" reporterCorrectionM1="0" reporterCorrectionP1="0" reporterCorrectionP2="0" composition="H(4) C(2) O" multi_modification="true">
      <position>anywhere</position>
      <modification_site index="0" site="G" />
      <type>standard</type>
      <terminus_type>none</terminus_type>
   </modification>
   <modification index="230" title="Gly-&gt;Trp" description="Gly-&gt;Trp substitution" create_date="2012-02-10T21:15:39.6327078+01:00" last_modified_date="2012-02-10T21:36:50.2805412+01:00" user="cox" reporterCorrectionM2="0" reporterCorrectionM1="0" reporterCorrectionP1="0" reporterCorrectionP2="0" composition="H(7) C(9) N" multi_modification="true">
      <position>anywhere</position>
      <modification_site index="0" site="G" />
      <type>standard</type>
      <terminus_type>none</terminus_type>
   </modification>
   <modification index="231" title="Gly-&gt;Tyr" description="Gly-&gt;Tyr substitution" create_date="2012-02-10T21:15:43.1115139+01:00" last_modified_date="2012-02-10T21:38:02.5710682+01:00" user="cox" reporterCorrectionM2="0" reporterCorrectionM1="0" reporterCorrectionP1="0" reporterCorrectionP2="0" composition="H(6) C(7) O" multi_modification="true">
      <position>anywhere</position>
      <modification_site index="0" site="G" />
      <type>standard</type>
      <terminus_type>none</terminus_type>
   </modification>
   <modification index="232" title="Gly-&gt;Val" description="Gly-&gt;Val substitution" create_date="2012-02-10T21:15:46.4031197+01:00" last_modified_date="2012-02-10T21:38:52.6315561+01:00" user="cox" reporterCorrectionM2="0" reporterCorrectionM1="0" reporterCorrectionP1="0" reporterCorrectionP2="0" composition="H(6) C(3)" multi_modification="true">
      <position>anywhere</position>
      <modification_site index="0" site="G" />
      <type>standard</type>
      <terminus_type>none</terminus_type>
   </modification>
   <modification index="233" title="Gly-&gt;Xle" description="Gly-&gt;Leu/Ile substitution" create_date="2012-02-10T21:15:49.6791254+01:00" last_modified_date="2012-02-10T21:40:00.0080745+01:00" user="cox" reporterCorrectionM2="0" reporterCorrectionM1="0" reporterCorrectionP1="0" reporterCorrectionP2="0" composition="H(8) C(4)" multi_modification="true">
      <position>anywhere</position>
      <modification_site index="0" site="G" />
      <type>standard</type>
      <terminus_type>none</terminus_type>
   </modification>
   <modification index="234" title="His-&gt;Ala" description="His-&gt;Ala substitution" create_date="2012-02-10T21:40:59.6469792+01:00" last_modified_date="2012-02-10T21:41:57.2110803+01:00" user="cox" reporterCorrectionM2="0" reporterCorrectionM1="0" reporterCorrectionP1="0" reporterCorrectionP2="0" composition="H(-2) C(-3) N(-2)" multi_modification="true">
      <position>anywhere</position>
      <modification_site index="0" site="H" />
      <type>standard</type>
      <terminus_type>none</terminus_type>
   </modification>
   <modification index="235" title="His-&gt;Arg" description="His-&gt;Arg substitution" create_date="2012-02-10T21:43:24.2124331+01:00" last_modified_date="2012-02-10T21:47:57.1993131+01:00" user="cox" reporterCorrectionM2="0" reporterCorrectionM1="0" reporterCorrectionP1="0" reporterCorrectionP2="0" composition="H(5) N" multi_modification="true">
      <position>anywhere</position>
      <modification_site index="0" site="H" />
      <type>standard</type>
      <terminus_type>none</terminus_type>
   </modification>
   <modification index="236" title="His-&gt;Asn" description="His-&gt;Asn substitution" create_date="2012-02-10T21:43:27.4104387+01:00" last_modified_date="2012-02-11T01:17:25.8577899+01:00" user="cox" reporterCorrectionM2="0" reporterCorrectionM1="0" reporterCorrectionP1="0" reporterCorrectionP2="0" composition="H(-1) C(-2) N(-1) O" multi_modification="true">
      <position>anywhere</position>
      <modification_site index="0" site="H" />
      <type>standard</type>
      <terminus_type>none</terminus_type>
   </modification>
   <modification index="237" title="His-&gt;Asp" description="His-&gt;Asp substitution" create_date="2012-02-10T21:43:30.967245+01:00" last_modified_date="2012-02-11T01:18:38.6475177+01:00" user="cox" reporterCorrectionM2="0" reporterCorrectionM1="0" reporterCorrectionP1="0" reporterCorrectionP2="0" composition="H(-2) C(-2) N(-2) O(2)" multi_modification="true">
      <position>anywhere</position>
      <modification_site index="0" site="H" />
      <type>standard</type>
      <terminus_type>none</terminus_type>
   </modification>
   <modification index="238" title="His-&gt;Cys" description="His-&gt;Cys substitution" create_date="2012-02-10T21:43:34.6644515+01:00" last_modified_date="2012-02-11T01:19:33.5596142+01:00" user="cox" reporterCorrectionM2="0" reporterCorrectionM1="0" reporterCorrectionP1="0" reporterCorrectionP2="0" composition="H(-2) C(-3) N(-2) S" multi_modification="true">
      <position>anywhere</position>
      <modification_site index="0" site="H" />
      <type>standard</type>
      <terminus_type>none</terminus_type>
   </modification>
   <modification index="239" title="His-&gt;Gln" description="His-&gt;Gln substitution" create_date="2012-02-10T21:43:38.0340574+01:00" last_modified_date="2012-02-11T01:33:06.9138427+01:00" user="cox" reporterCorrectionM2="0" reporterCorrectionM1="0" reporterCorrectionP1="0" reporterCorrectionP2="0" composition="C(-1) N(-1) H O" multi_modification="true">
      <position>anywhere</position>
      <modification_site index="0" site="H" />
      <type>standard</type>
      <terminus_type>none</terminus_type>
   </modification>
   <modification index="240" title="His-&gt;Glu" description="His-&gt;Glu substitution" create_date="2012-02-10T21:43:41.4348634+01:00" last_modified_date="2012-02-11T01:35:00.7940428+01:00" user="cox" reporterCorrectionM2="0" reporterCorrectionM1="0" reporterCorrectionP1="0" reporterCorrectionP2="0" composition="C(-1) N(-2) O(2)" multi_modification="true">
      <position>anywhere</position>
      <modification_site index="0" site="H" />
      <type>standard</type>
      <terminus_type>none</terminus_type>
   </modification>
   <modification index="241" title="His-&gt;Gly" description="His-&gt;Gly substitution" create_date="2012-02-10T21:43:45.3192702+01:00" last_modified_date="2012-02-11T01:37:00.7114534+01:00" user="cox" reporterCorrectionM2="0" reporterCorrectionM1="0" reporterCorrectionP1="0" reporterCorrectionP2="0" composition="H(-4) C(-4) N(-2)" multi_modification="true">
      <position>anywhere</position>
      <modification_site index="0" site="H" />
      <type>standard</type>
      <terminus_type>none</terminus_type>
   </modification>
   <modification index="242" title="His-&gt;Lys" description="His-&gt;Lys substitution" create_date="2012-02-10T21:43:48.9852766+01:00" last_modified_date="2012-02-11T01:38:52.0488489+01:00" user="cox" reporterCorrectionM2="0" reporterCorrectionM1="0" reporterCorrectionP1="0" reporterCorrectionP2="0" composition="N(-1) H(5)" multi_modification="true">
      <position>anywhere</position>
      <modification_site index="0" site="H" />
      <type>standard</type>
      <terminus_type>none</terminus_type>
   </modification>
   <modification index="243" title="His-&gt;Met" description="His-&gt;Met substitution" create_date="2012-02-10T21:43:52.8228834+01:00" last_modified_date="2012-02-11T01:40:57.8162698+01:00" user="cox" reporterCorrectionM2="0" reporterCorrectionM1="0" reporterCorrectionP1="0" reporterCorrectionP2="0" composition="C(-1) N(-2) H(2) S" multi_modification="true">
      <position>anywhere</position>
      <modification_site index="0" site="H" />
      <type>standard</type>
      <terminus_type>none</terminus_type>
   </modification>
   <modification index="244" title="His-&gt;Phe" description="His-&gt;Phe substitution" create_date="2012-02-10T21:43:56.8164904+01:00" last_modified_date="2012-02-11T01:42:09.6855961+01:00" user="cox" reporterCorrectionM2="0" reporterCorrectionM1="0" reporterCorrectionP1="0" reporterCorrectionP2="0" composition="N(-2) H(2) C(3)" multi_modification="true">
      <position>anywhere</position>
      <modification_site index="0" site="H" />
      <type>standard</type>
      <terminus_type>none</terminus_type>
   </modification>
   <modification index="245" title="His-&gt;Pro" description="His-&gt;Pro substitution" create_date="2012-02-10T21:44:01.4496985+01:00" last_modified_date="2012-02-11T02:04:22.1353369+01:00" user="cox" reporterCorrectionM2="0" reporterCorrectionM1="0" reporterCorrectionP1="0" reporterCorrectionP2="0" composition="C(-1) N(-2)" multi_modification="true">
      <position>anywhere</position>
      <modification_site index="0" site="H" />
      <type>standard</type>
      <terminus_type>none</terminus_type>
   </modification>
   <modification index="246" title="His-&gt;Ser" description="His-&gt;Ser substitution" create_date="2012-02-10T21:44:06.0829067+01:00" last_modified_date="2012-02-11T08:45:28.1272074+01:00" user="cox" reporterCorrectionM2="0" reporterCorrectionM1="0" reporterCorrectionP1="0" reporterCorrectionP2="0" composition="H(-2) C(-3) N(-2) O" multi_modification="true">
      <position>anywhere</position>
      <modification_site index="0" site="H" />
      <type>standard</type>
      <terminus_type>none</terminus_type>
   </modification>
   <modification index="247" title="His-&gt;Thr" description="His-&gt;Thr substitution" create_date="2012-02-10T21:44:10.1077137+01:00" last_modified_date="2012-02-11T08:46:45.6281436+01:00" user="cox" reporterCorrectionM2="0" reporterCorrectionM1="0" reporterCorrectionP1="0" reporterCorrectionP2="0" composition="C(-2) N(-2) O" multi_modification="true">
      <position>anywhere</position>
      <modification_site index="0" site="H" />
      <type>standard</type>
      <terminus_type>none</terminus_type>
   </modification>
   <modification index="248" title="His-&gt;Trp" description="His-&gt;Trp substitution" create_date="2012-02-10T21:44:13.8829204+01:00" last_modified_date="2012-02-11T08:47:42.0378426+01:00" user="cox" reporterCorrectionM2="0" reporterCorrectionM1="0" reporterCorrectionP1="0" reporterCorrectionP2="0" composition="N(-1) H(3) C(5)" multi_modification="true">
      <position>anywhere</position>
      <modification_site index="0" site="H" />
      <type>standard</type>
      <terminus_type>none</terminus_type>
   </modification>
   <modification index="249" title="His-&gt;Tyr" description="His-&gt;Tyr substitution" create_date="2012-02-10T21:44:17.7985272+01:00" last_modified_date="2012-02-11T08:53:08.555618+01:00" user="cox" reporterCorrectionM2="0" reporterCorrectionM1="0" reporterCorrectionP1="0" reporterCorrectionP2="0" composition="N(-2) H(2) C(3) O" multi_modification="true">
      <position>anywhere</position>
      <modification_site index="0" site="H" />
      <type>standard</type>
      <terminus_type>none</terminus_type>
   </modification>
   <modification index="250" title="His-&gt;Val" description="His-&gt;Val substitution" create_date="2012-02-10T21:44:21.5737339+01:00" last_modified_date="2012-02-11T08:53:53.6240971+01:00" user="cox" reporterCorrectionM2="0" reporterCorrectionM1="0" reporterCorrectionP1="0" reporterCorrectionP2="0" composition="C(-1) N(-2) H(2)" multi_modification="true">
      <position>anywhere</position>
      <modification_site index="0" site="H" />
      <type>standard</type>
      <terminus_type>none</terminus_type>
   </modification>
   <modification index="251" title="His-&gt;Xle" description="His-&gt;Leu/Ile substitution" create_date="2012-02-10T21:44:26.7061429+01:00" last_modified_date="2012-02-11T08:54:41.6097814+01:00" user="cox" reporterCorrectionM2="0" reporterCorrectionM1="0" reporterCorrectionP1="0" reporterCorrectionP2="0" composition="N(-2) H(4)" multi_modification="true">
      <position>anywhere</position>
      <modification_site index="0" site="H" />
      <type>standard</type>
      <terminus_type>none</terminus_type>
   </modification>
   <modification index="252" title="Lys-&gt;Ala" description="Lys-&gt;Ala substitution" create_date="2012-02-11T08:56:21.4187567+01:00" last_modified_date="2012-02-11T08:58:26.6557767+01:00" user="cox" reporterCorrectionM2="0" reporterCorrectionM1="0" reporterCorrectionP1="0" reporterCorrectionP2="0" composition="N(-1) H(-7) C(-3)" multi_modification="true">
      <position>anywhere</position>
      <modification_site index="0" site="K" />
      <type>standard</type>
      <terminus_type>none</terminus_type>
   </modification>
   <modification index="253" title="Lys-&gt;Arg" description="Lys-&gt;Arg substitution" create_date="2012-02-11T08:59:08.1830496+01:00" last_modified_date="2012-02-11T09:04:14.0371868+01:00" user="cox" reporterCorrectionM2="0" reporterCorrectionM1="0" reporterCorrectionP1="0" reporterCorrectionP2="0" composition="N(2)" multi_modification="true">
      <position>anywhere</position>
      <modification_site index="0" site="K" />
      <type>standard</type>
      <terminus_type>none</terminus_type>
   </modification>
   <modification index="254" title="Lys-&gt;Asn" description="Lys-&gt;Asn substitution" create_date="2012-02-11T08:59:11.3498552+01:00" last_modified_date="2012-02-11T09:05:11.1644872+01:00" user="cox" reporterCorrectionM2="0" reporterCorrectionM1="0" reporterCorrectionP1="0" reporterCorrectionP2="0" composition="H(-6) C(-2) O" multi_modification="true">
      <position>anywhere</position>
      <modification_site index="0" site="K" />
      <type>standard</type>
      <terminus_type>none</terminus_type>
   </modification>
   <modification index="255" title="Lys-&gt;Asp" description="Lys-&gt;Asp substitution" create_date="2012-02-11T08:59:15.3278622+01:00" last_modified_date="2012-02-11T09:06:10.4133912+01:00" user="cox" reporterCorrectionM2="0" reporterCorrectionM1="0" reporterCorrectionP1="0" reporterCorrectionP2="0" composition="N(-1) H(-7) C(-2) O(2)" multi_modification="true">
      <position>anywhere</position>
      <modification_site index="0" site="K" />
      <type>standard</type>
      <terminus_type>none</terminus_type>
   </modification>
   <modification index="256" title="Lys-&gt;Cys" description="Lys-&gt;Cys substitution" create_date="2012-02-11T08:59:19.7114699+01:00" last_modified_date="2012-02-11T09:07:13.2971017+01:00" user="cox" reporterCorrectionM2="0" reporterCorrectionM1="0" reporterCorrectionP1="0" reporterCorrectionP2="0" composition="N(-1) H(-7) C(-3) S" multi_modification="true">
      <position>anywhere</position>
      <modification_site index="0" site="K" />
      <type>standard</type>
      <terminus_type>none</terminus_type>
   </modification>
   <modification index="257" title="Lys-&gt;Gln" description="Lys-&gt;Gln substitution" create_date="2012-02-11T08:59:23.6894769+01:00" last_modified_date="2012-02-11T09:08:27.1164313+01:00" user="cox" reporterCorrectionM2="0" reporterCorrectionM1="0" reporterCorrectionP1="0" reporterCorrectionP2="0" composition="H(-4) C(-1) O" multi_modification="true">
      <position>anywhere</position>
      <modification_site index="0" site="K" />
      <type>standard</type>
      <terminus_type>none</terminus_type>
   </modification>
   <modification index="258" title="Lys-&gt;Glu" description="Lys-&gt;Glu substitution" create_date="2012-02-11T08:59:27.5894837+01:00" last_modified_date="2012-02-11T09:09:44.367767+01:00" user="cox" reporterCorrectionM2="0" reporterCorrectionM1="0" reporterCorrectionP1="0" reporterCorrectionP2="0" composition="N(-1) H(-5) C(-1) O(2)" multi_modification="true">
      <position>anywhere</position>
      <modification_site index="0" site="K" />
      <type>standard</type>
      <terminus_type>none</terminus_type>
   </modification>
   <modification index="259" title="Lys-&gt;Gly" description="Lys-&gt;Gly substitution" create_date="2012-02-11T08:59:31.6922909+01:00" last_modified_date="2012-02-11T09:14:53.2639096+01:00" user="cox" reporterCorrectionM2="0" reporterCorrectionM1="0" reporterCorrectionP1="0" reporterCorrectionP2="0" composition="N(-1) H(-9) C(-4)" multi_modification="true">
      <position>anywhere</position>
      <modification_site index="0" site="K" />
      <type>standard</type>
      <terminus_type>none</terminus_type>
   </modification>
   <modification index="260" title="Lys-&gt;His" description="Lys-&gt;His substitution" create_date="2012-02-11T08:59:35.8574982+01:00" last_modified_date="2012-02-11T10:38:36.9577353+01:00" user="cox" reporterCorrectionM2="0" reporterCorrectionM1="0" reporterCorrectionP1="0" reporterCorrectionP2="0" composition="H(-5) N" multi_modification="true">
      <position>anywhere</position>
      <modification_site index="0" site="K" />
      <type>standard</type>
      <terminus_type>none</terminus_type>
   </modification>
   <modification index="261" title="Lys-&gt;Met" description="Lys-&gt;Met substitution" create_date="2012-02-11T08:59:39.3051043+01:00" last_modified_date="2012-02-11T10:40:42.8343564+01:00" user="cox" reporterCorrectionM2="0" reporterCorrectionM1="0" reporterCorrectionP1="0" reporterCorrectionP2="0" composition="N(-1) H(-3) C(-1) S" multi_modification="true">
      <position>anywhere</position>
      <modification_site index="0" site="K" />
      <type>standard</type>
      <terminus_type>none</terminus_type>
   </modification>
   <modification index="262" title="Lys-&gt;Phe" description="Lys-&gt;Phe substitution" create_date="2012-02-11T08:59:42.58111+01:00" last_modified_date="2012-02-11T10:41:41.1316588+01:00" user="cox" reporterCorrectionM2="0" reporterCorrectionM1="0" reporterCorrectionP1="0" reporterCorrectionP2="0" composition="N(-1) H(-3) C(3)" multi_modification="true">
      <position>anywhere</position>
      <modification_site index="0" site="K" />
      <type>standard</type>
      <terminus_type>none</terminus_type>
   </modification>
   <modification index="263" title="Lys-&gt;Pro" description="Lys-&gt;Pro substitution" create_date="2012-02-11T08:59:46.6215171+01:00" last_modified_date="2012-02-11T10:45:17.7224392+01:00" user="cox" reporterCorrectionM2="0" reporterCorrectionM1="0" reporterCorrectionP1="0" reporterCorrectionP2="0" composition="N(-1) H(-5) C(-1)" multi_modification="true">
      <position>anywhere</position>
      <modification_site index="0" site="K" />
      <type>standard</type>
      <terminus_type>none</terminus_type>
   </modification>
   <modification index="264" title="Lys-&gt;Ser" description="Lys-&gt;Ser substitution" create_date="2012-02-11T08:59:50.3343237+01:00" last_modified_date="2012-02-11T10:46:13.5549373+01:00" user="cox" reporterCorrectionM2="0" reporterCorrectionM1="0" reporterCorrectionP1="0" reporterCorrectionP2="0" composition="N(-1) H(-7) C(-3) O" multi_modification="true">
      <position>anywhere</position>
      <modification_site index="0" site="K" />
      <type>standard</type>
      <terminus_type>none</terminus_type>
   </modification>
   <modification index="265" title="Lys-&gt;Thr" description="Lys-&gt;Thr substitution" create_date="2012-02-11T08:59:53.9691301+01:00" last_modified_date="2012-02-11T10:48:34.6571851+01:00" user="cox" reporterCorrectionM2="0" reporterCorrectionM1="0" reporterCorrectionP1="0" reporterCorrectionP2="0" composition="N(-1) H(-5) C(-2) O" multi_modification="true">
      <position>anywhere</position>
      <modification_site index="0" site="K" />
      <type>standard</type>
      <terminus_type>none</terminus_type>
   </modification>
   <modification index="266" title="Lys-&gt;Trp" description="Lys-&gt;Trp substitution" create_date="2012-02-11T08:59:57.7131366+01:00" last_modified_date="2012-02-11T10:50:14.1229598+01:00" user="cox" reporterCorrectionM2="0" reporterCorrectionM1="0" reporterCorrectionP1="0" reporterCorrectionP2="0" composition="H(-2) C(5)" multi_modification="true">
      <position>anywhere</position>
      <modification_site index="0" site="K" />
      <type>standard</type>
      <terminus_type>none</terminus_type>
   </modification>
   <modification index="267" title="Lys-&gt;Tyr" description="Lys-&gt;Tyr substitution" create_date="2012-02-11T09:00:02.1123444+01:00" last_modified_date="2012-02-11T11:10:16.672872+01:00" user="cox" reporterCorrectionM2="0" reporterCorrectionM1="0" reporterCorrectionP1="0" reporterCorrectionP2="0" composition="N(-1) H(-3) C(3) O" multi_modification="true">
      <position>anywhere</position>
      <modification_site index="0" site="K" />
      <type>standard</type>
      <terminus_type>none</terminus_type>
   </modification>
   <modification index="268" title="Lys-&gt;Val" description="Lys-&gt;Val substitution" create_date="2012-02-11T09:00:05.7003507+01:00" last_modified_date="2012-02-11T11:11:25.032192+01:00" user="cox" reporterCorrectionM2="0" reporterCorrectionM1="0" reporterCorrectionP1="0" reporterCorrectionP2="0" composition="N(-1) H(-3) C(-1)" multi_modification="true">
      <position>anywhere</position>
      <modification_site index="0" site="K" />
      <type>standard</type>
      <terminus_type>none</terminus_type>
   </modification>
   <modification index="269" title="Lys-&gt;Xle" description="Lys-&gt;Leu/Ile substitution" create_date="2012-02-11T09:00:10.1775585+01:00" last_modified_date="2012-02-11T11:12:50.8239424+01:00" user="cox" reporterCorrectionM2="0" reporterCorrectionM1="0" reporterCorrectionP1="0" reporterCorrectionP2="0" composition="N(-1) H(-1)" multi_modification="true">
      <position>anywhere</position>
      <modification_site index="0" site="K" />
      <type>standard</type>
      <terminus_type>none</terminus_type>
   </modification>
   <modification index="270" title="Met-&gt;Ala" description="Met-&gt;Ala substitution" create_date="2012-02-11T11:18:04.7900938+01:00" last_modified_date="2012-02-11T11:36:34.6132463+01:00" user="cox" reporterCorrectionM2="0" reporterCorrectionM1="0" reporterCorrectionP1="0" reporterCorrectionP2="0" composition="H(-4) C(-2) S(-1)" multi_modification="true">
      <position>anywhere</position>
      <modification_site index="0" site="M" />
      <type>standard</type>
      <terminus_type>none</terminus_type>
   </modification>
   <modification index="271" title="Met-&gt;Arg" description="Met-&gt;Arg substitution" create_date="2012-02-11T11:37:31.2413457+01:00" last_modified_date="2012-02-11T11:39:27.0871492+01:00" user="cox" reporterCorrectionM2="0" reporterCorrectionM1="0" reporterCorrectionP1="0" reporterCorrectionP2="0" composition="S(-1) H(3) C N(3)" multi_modification="true">
      <position>anywhere</position>
      <modification_site index="0" site="M" />
      <type>standard</type>
      <terminus_type>none</terminus_type>
   </modification>
   <modification index="272" title="Met-&gt;Asn" description="Met-&gt;Asn substitution" create_date="2012-02-11T11:37:35.9213539+01:00" last_modified_date="2012-02-11T11:40:15.6656345+01:00" user="cox" reporterCorrectionM2="0" reporterCorrectionM1="0" reporterCorrectionP1="0" reporterCorrectionP2="0" composition="H(-3) C(-1) S(-1) N O" multi_modification="true">
      <position>anywhere</position>
      <modification_site index="0" site="M" />
      <type>standard</type>
      <terminus_type>none</terminus_type>
   </modification>
   <modification index="273" title="Met-&gt;Asp" description="Met-&gt;Asp substitution" create_date="2012-02-11T11:37:38.9633593+01:00" last_modified_date="2012-02-11T11:41:42.9321878+01:00" user="cox" reporterCorrectionM2="0" reporterCorrectionM1="0" reporterCorrectionP1="0" reporterCorrectionP2="0" composition="H(-4) C(-1) S(-1) O(2)" multi_modification="true">
      <position>anywhere</position>
      <modification_site index="0" site="M" />
      <type>standard</type>
      <terminus_type>none</terminus_type>
   </modification>
   <modification index="274" title="Met-&gt;Cys" description="Met-&gt;Cys substitution" create_date="2012-02-11T11:37:42.9569663+01:00" last_modified_date="2012-02-11T16:44:39.5403388+01:00" user="cox" reporterCorrectionM2="0" reporterCorrectionM1="0" reporterCorrectionP1="0" reporterCorrectionP2="0" composition="H(-4) C(-2)" multi_modification="true">
      <position>anywhere</position>
      <modification_site index="0" site="M" />
      <type>standard</type>
      <terminus_type>none</terminus_type>
   </modification>
   <modification index="275" title="Met-&gt;Gln" description="Met-&gt;Gln substitution" create_date="2012-02-11T11:37:46.2641721+01:00" last_modified_date="2012-02-11T16:45:45.7156551+01:00" user="cox" reporterCorrectionM2="0" reporterCorrectionM1="0" reporterCorrectionP1="0" reporterCorrectionP2="0" composition="H(-1) S(-1) N O" multi_modification="true">
      <position>anywhere</position>
      <modification_site index="0" site="M" />
      <type>standard</type>
      <terminus_type>none</terminus_type>
   </modification>
   <modification index="276" title="Met-&gt;Glu" description="Met-&gt;Glu substitution" create_date="2012-02-11T11:37:49.4621777+01:00" last_modified_date="2012-02-11T16:54:52.4334159+01:00" user="cox" reporterCorrectionM2="0" reporterCorrectionM1="0" reporterCorrectionP1="0" reporterCorrectionP2="0" composition="H(-2) S(-1) O(2)" multi_modification="true">
      <position>anywhere</position>
      <modification_site index="0" site="M" />
      <type>standard</type>
      <terminus_type>none</terminus_type>
   </modification>
   <modification index="277" title="Met-&gt;Gly" description="Met-&gt;Gly substitution" create_date="2012-02-11T11:37:52.9721839+01:00" last_modified_date="2012-02-11T16:55:35.9106923+01:00" user="cox" reporterCorrectionM2="0" reporterCorrectionM1="0" reporterCorrectionP1="0" reporterCorrectionP2="0" composition="H(-6) C(-3) S(-1)" multi_modification="true">
      <position>anywhere</position>
      <modification_site index="0" site="M" />
      <type>standard</type>
      <terminus_type>none</terminus_type>
   </modification>
   <modification index="278" title="Met-&gt;His" description="Met-&gt;His substitution" create_date="2012-02-11T11:37:56.7941906+01:00" last_modified_date="2012-02-11T16:56:22.414374+01:00" user="cox" reporterCorrectionM2="0" reporterCorrectionM1="0" reporterCorrectionP1="0" reporterCorrectionP2="0" composition="H(-2) S(-1) C N(2)" multi_modification="true">
      <position>anywhere</position>
      <modification_site index="0" site="M" />
      <type>standard</type>
      <terminus_type>none</terminus_type>
   </modification>
   <modification index="279" title="Met-&gt;Lys" description="Met-&gt;Lys substitution" create_date="2012-02-11T11:38:00.8033976+01:00" last_modified_date="2012-02-11T16:57:09.7760571+01:00" user="cox" reporterCorrectionM2="0" reporterCorrectionM1="0" reporterCorrectionP1="0" reporterCorrectionP2="0" composition="S(-1) H(3) C N" multi_modification="true">
      <position>anywhere</position>
      <modification_site index="0" site="M" />
      <type>standard</type>
      <terminus_type>none</terminus_type>
   </modification>
   <modification index="280" title="Met-&gt;Phe" description="Met-&gt;Phe substitution" create_date="2012-02-11T11:38:04.6410044+01:00" last_modified_date="2012-02-11T16:58:14.1261702+01:00" user="cox" reporterCorrectionM2="0" reporterCorrectionM1="0" reporterCorrectionP1="0" reporterCorrectionP2="0" composition="S(-1) C(4)" multi_modification="true">
      <position>anywhere</position>
      <modification_site index="0" site="M" />
      <type>standard</type>
      <terminus_type>none</terminus_type>
   </modification>
   <modification index="281" title="Met-&gt;Pro" description="Met-&gt;Pro substitution" create_date="2012-02-11T11:38:08.4630111+01:00" last_modified_date="2012-02-11T17:00:05.619566+01:00" user="cox" reporterCorrectionM2="0" reporterCorrectionM1="0" reporterCorrectionP1="0" reporterCorrectionP2="0" composition="H(-2) S(-1)" multi_modification="true">
      <position>anywhere</position>
      <modification_site index="0" site="M" />
      <type>standard</type>
      <terminus_type>none</terminus_type>
   </modification>
   <modification index="282" title="Met-&gt;Ser" description="Met-&gt;Ser substitution" create_date="2012-02-11T11:38:12.0510174+01:00" last_modified_date="2012-02-11T17:00:54.1980513+01:00" user="cox" reporterCorrectionM2="0" reporterCorrectionM1="0" reporterCorrectionP1="0" reporterCorrectionP2="0" composition="H(-4) C(-2) S(-1) O" multi_modification="true">
      <position>anywhere</position>
      <modification_site index="0" site="M" />
      <type>standard</type>
      <terminus_type>none</terminus_type>
   </modification>
   <modification index="283" title="Met-&gt;Thr" description="Met-&gt;Thr substitution" create_date="2012-02-11T11:38:15.4518234+01:00" last_modified_date="2012-02-11T17:01:53.5249555+01:00" user="cox" reporterCorrectionM2="0" reporterCorrectionM1="0" reporterCorrectionP1="0" reporterCorrectionP2="0" composition="H(-2) C(-1) S(-1) O" multi_modification="true">
      <position>anywhere</position>
      <modification_site index="0" site="M" />
      <type>standard</type>
      <terminus_type>none</terminus_type>
   </modification>
   <modification index="284" title="Met-&gt;Trp" description="Met-&gt;Trp substitution" create_date="2012-02-11T11:38:18.9930296+01:00" last_modified_date="2012-02-11T17:05:52.6093755+01:00" user="cox" reporterCorrectionM2="0" reporterCorrectionM1="0" reporterCorrectionP1="0" reporterCorrectionP2="0" composition="S(-1) H C(6) N" multi_modification="true">
      <position>anywhere</position>
      <modification_site index="0" site="M" />
      <type>standard</type>
      <terminus_type>none</terminus_type>
   </modification>
   <modification index="285" title="Met-&gt;Tyr" description="Met-&gt;Tyr substitution" create_date="2012-02-11T11:38:22.3314355+01:00" last_modified_date="2012-02-11T17:09:56.3130036+01:00" user="cox" reporterCorrectionM2="0" reporterCorrectionM1="0" reporterCorrectionP1="0" reporterCorrectionP2="0" composition="S(-1) C(4) O" multi_modification="true">
      <position>anywhere</position>
      <modification_site index="0" site="M" />
      <type>standard</type>
      <terminus_type>none</terminus_type>
   </modification>
   <modification index="286" title="Met-&gt;Val" description="Met-&gt;Val substitution" create_date="2012-02-11T11:38:25.7790415+01:00" last_modified_date="2012-02-11T17:11:08.7283308+01:00" user="cox" reporterCorrectionM2="0" reporterCorrectionM1="0" reporterCorrectionP1="0" reporterCorrectionP2="0" composition="S(-1)" multi_modification="true">
      <position>anywhere</position>
      <modification_site index="0" site="M" />
      <type>standard</type>
      <terminus_type>none</terminus_type>
   </modification>
   <modification index="287" title="Met-&gt;Xle" description="Met-&gt;Leu/Ile substitution" create_date="2012-02-11T11:38:29.1642475+01:00" last_modified_date="2012-02-11T17:12:11.9708419+01:00" user="cox" reporterCorrectionM2="0" reporterCorrectionM1="0" reporterCorrectionP1="0" reporterCorrectionP2="0" composition="S(-1) H(2) C" multi_modification="true">
      <position>anywhere</position>
      <modification_site index="0" site="M" />
      <type>standard</type>
      <terminus_type>none</terminus_type>
   </modification>
   <modification index="288" title="Phe-&gt;Ala" description="Phe-&gt;Ala substitution" create_date="2012-02-11T17:21:21.9966079+01:00" last_modified_date="2012-02-11T17:23:28.996431+01:00" user="cox" reporterCorrectionM2="0" reporterCorrectionM1="0" reporterCorrectionP1="0" reporterCorrectionP2="0" composition="H(-4) C(-6)" multi_modification="true">
      <position>anywhere</position>
      <modification_site index="0" site="F" />
      <type>standard</type>
      <terminus_type>none</terminus_type>
   </modification>
   <modification index="289" title="Phe-&gt;Arg" description="Phe-&gt;Arg substitution" create_date="2012-02-11T17:24:43.6425621+01:00" last_modified_date="2012-02-11T17:33:51.7047248+01:00" user="cox" reporterCorrectionM2="0" reporterCorrectionM1="0" reporterCorrectionP1="0" reporterCorrectionP2="0" composition="C(-3) H(3) N(3)" multi_modification="true">
      <position>anywhere</position>
      <modification_site index="0" site="F" />
      <type>standard</type>
      <terminus_type>none</terminus_type>
   </modification>
   <modification index="290" title="Phe-&gt;Asn" description="Phe-&gt;Asn substitution" create_date="2012-02-11T17:24:48.0261698+01:00" last_modified_date="2012-02-11T17:51:18.4637637+01:00" user="cox" reporterCorrectionM2="0" reporterCorrectionM1="0" reporterCorrectionP1="0" reporterCorrectionP2="0" composition="H(-3) C(-5) N O" multi_modification="true">
      <position>anywhere</position>
      <modification_site index="0" site="F" />
      <type>standard</type>
      <terminus_type>none</terminus_type>
   </modification>
   <modification index="291" title="Phe-&gt;Asp" description="Phe-&gt;Asp substitution" create_date="2012-02-11T17:26:18.4127285+01:00" last_modified_date="2012-02-11T17:53:12.5779641+01:00" user="cox" reporterCorrectionM2="0" reporterCorrectionM1="0" reporterCorrectionP1="0" reporterCorrectionP2="0" composition="H(-4) C(-5) O(2)" multi_modification="true">
      <position>anywhere</position>
      <modification_site index="0" site="F" />
      <type>standard</type>
      <terminus_type>none</terminus_type>
   </modification>
   <modification index="292" title="Phe-&gt;Cys" description="Phe-&gt;Cys substitution" create_date="2012-02-11T17:26:22.7807362+01:00" last_modified_date="2012-02-11T17:54:56.8737476+01:00" user="cox" reporterCorrectionM2="0" reporterCorrectionM1="0" reporterCorrectionP1="0" reporterCorrectionP2="0" composition="H(-4) C(-6) S" multi_modification="true">
      <position>anywhere</position>
      <modification_site index="0" site="F" />
      <type>standard</type>
      <terminus_type>none</terminus_type>
   </modification>
   <modification index="293" title="Phe-&gt;Gln" description="Phe-&gt;Gln substitution" create_date="2012-02-11T17:26:26.072342+01:00" last_modified_date="2012-02-11T17:56:37.7445248+01:00" user="cox" reporterCorrectionM2="0" reporterCorrectionM1="0" reporterCorrectionP1="0" reporterCorrectionP2="0" composition="H(-1) C(-4) N O" multi_modification="true">
      <position>anywhere</position>
      <modification_site index="0" site="F" />
      <type>standard</type>
      <terminus_type>none</terminus_type>
   </modification>
   <modification index="294" title="Phe-&gt;Glu" description="Phe-&gt;Glu substitution" create_date="2012-02-11T17:26:29.8007485+01:00" last_modified_date="2012-02-11T17:57:27.4618121+01:00" user="cox" reporterCorrectionM2="0" reporterCorrectionM1="0" reporterCorrectionP1="0" reporterCorrectionP2="0" composition="H(-2) C(-4) O(2)" multi_modification="true">
      <position>anywhere</position>
      <modification_site index="0" site="F" />
      <type>standard</type>
      <terminus_type>none</terminus_type>
   </modification>
   <modification index="295" title="Phe-&gt;Gly" description="Phe-&gt;Gly substitution" create_date="2012-02-11T17:26:33.7007554+01:00" last_modified_date="2012-02-11T17:58:18.1307011+01:00" user="cox" reporterCorrectionM2="0" reporterCorrectionM1="0" reporterCorrectionP1="0" reporterCorrectionP2="0" composition="H(-6) C(-7)" multi_modification="true">
      <position>anywhere</position>
      <modification_site index="0" site="F" />
      <type>standard</type>
      <terminus_type>none</terminus_type>
   </modification>
   <modification index="296" title="Phe-&gt;His" description="Phe-&gt;His substitution" create_date="2012-02-11T17:26:37.1483615+01:00" last_modified_date="2012-02-11T17:59:09.1583907+01:00" user="cox" reporterCorrectionM2="0" reporterCorrectionM1="0" reporterCorrectionP1="0" reporterCorrectionP2="0" composition="H(-2) C(-3) N(2)" multi_modification="true">
      <position>anywhere</position>
      <modification_site index="0" site="F" />
      <type>standard</type>
      <terminus_type>none</terminus_type>
   </modification>
   <modification index="297" title="Phe-&gt;Lys" description="Phe-&gt;Lys substitution" create_date="2012-02-11T17:26:40.3931672+01:00" last_modified_date="2012-02-11T18:01:04.0057924+01:00" user="cox" reporterCorrectionM2="0" reporterCorrectionM1="0" reporterCorrectionP1="0" reporterCorrectionP2="0" composition="C(-3) H(3) N" multi_modification="true">
      <position>anywhere</position>
      <modification_site index="0" site="F" />
      <type>standard</type>
      <terminus_type>none</terminus_type>
   </modification>
   <modification index="298" title="Phe-&gt;Met" description="Phe-&gt;Met substitution" create_date="2012-02-11T17:26:44.3867742+01:00" last_modified_date="2012-02-11T18:03:52.3768882+01:00" user="cox" reporterCorrectionM2="0" reporterCorrectionM1="0" reporterCorrectionP1="0" reporterCorrectionP2="0" composition="C(-4) S" multi_modification="true">
      <position>anywhere</position>
      <modification_site index="0" site="F" />
      <type>standard</type>
      <terminus_type>none</terminus_type>
   </modification>
   <modification index="299" title="Phe-&gt;Pro" description="Phe-&gt;Pro substitution" create_date="2012-02-11T17:26:48.0839807+01:00" last_modified_date="2012-02-11T18:04:50.0833896+01:00" user="cox" reporterCorrectionM2="0" reporterCorrectionM1="0" reporterCorrectionP1="0" reporterCorrectionP2="0" composition="H(-2) C(-4)" multi_modification="true">
      <position>anywhere</position>
      <modification_site index="0" site="F" />
      <type>standard</type>
      <terminus_type>none</terminus_type>
   </modification>
   <modification index="300" title="Phe-&gt;Ser" description="Phe-&gt;Ser substitution" create_date="2012-02-11T17:26:51.5315867+01:00" last_modified_date="2012-02-11T18:07:28.9384687+01:00" user="cox" reporterCorrectionM2="0" reporterCorrectionM1="0" reporterCorrectionP1="0" reporterCorrectionP2="0" composition="H(-4) C(-6) O" multi_modification="true">
      <position>anywhere</position>
      <modification_site index="0" site="F" />
      <type>standard</type>
      <terminus_type>none</terminus_type>
   </modification>
   <modification index="301" title="Phe-&gt;Thr" description="Phe-&gt;Thr substitution" create_date="2012-02-11T17:26:55.5719938+01:00" last_modified_date="2012-02-11T18:10:04.1275412+01:00" user="cox" reporterCorrectionM2="0" reporterCorrectionM1="0" reporterCorrectionP1="0" reporterCorrectionP2="0" composition="H(-2) C(-5) O" multi_modification="true">
      <position>anywhere</position>
      <modification_site index="0" site="F" />
      <type>standard</type>
      <terminus_type>none</terminus_type>
   </modification>
   <modification index="302" title="Phe-&gt;Trp" description="Phe-&gt;Trp substitution" create_date="2012-02-11T17:26:59.8308013+01:00" last_modified_date="2012-02-11T18:11:34.2800996+01:00" user="cox" reporterCorrectionM2="0" reporterCorrectionM1="0" reporterCorrectionP1="0" reporterCorrectionP2="0" composition="H C(2) N" multi_modification="true">
      <position>anywhere</position>
      <modification_site index="0" site="F" />
      <type>standard</type>
      <terminus_type>none</terminus_type>
   </modification>
   <modification index="303" title="Phe-&gt;Tyr" description="Phe-&gt;Tyr substitution" create_date="2012-02-11T17:27:03.4968077+01:00" last_modified_date="2012-02-11T18:12:23.4513859+01:00" user="cox" reporterCorrectionM2="0" reporterCorrectionM1="0" reporterCorrectionP1="0" reporterCorrectionP2="0" composition="O" multi_modification="true">
      <position>anywhere</position>
      <modification_site index="0" site="F" />
      <type>standard</type>
      <terminus_type>none</terminus_type>
   </modification>
   <modification index="304" title="Phe-&gt;Val" description="Phe-&gt;Val substitution" create_date="2012-02-11T17:27:07.4592147+01:00" last_modified_date="2012-02-11T18:13:03.6838566+01:00" user="cox" reporterCorrectionM2="0" reporterCorrectionM1="0" reporterCorrectionP1="0" reporterCorrectionP2="0" composition="C(-4)" multi_modification="true">
      <position>anywhere</position>
      <modification_site index="0" site="F" />
      <type>standard</type>
      <terminus_type>none</terminus_type>
   </modification>
   <modification index="305" title="Phe-&gt;Xle" description="Phe-&gt;Leu/Ile substitution" create_date="2012-02-11T17:27:11.2188213+01:00" last_modified_date="2012-02-11T18:14:02.9171606+01:00" user="cox" reporterCorrectionM2="0" reporterCorrectionM1="0" reporterCorrectionP1="0" reporterCorrectionP2="0" composition="C(-3) H(2)" multi_modification="true">
      <position>anywhere</position>
      <modification_site index="0" site="F" />
      <type>standard</type>
      <terminus_type>none</terminus_type>
   </modification>
   <modification index="306" title="Pro-&gt;Ala" description="Pro-&gt;Ala substitution" create_date="2012-02-11T18:15:59.7457658+01:00" last_modified_date="2012-02-11T18:17:25.6551167+01:00" user="cox" reporterCorrectionM2="0" reporterCorrectionM1="0" reporterCorrectionP1="0" reporterCorrectionP2="0" composition="C(-2) H(-2)" multi_modification="true">
      <position>anywhere</position>
      <modification_site index="0" site="P" />
      <type>standard</type>
      <terminus_type>none</terminus_type>
   </modification>
   <modification index="307" title="Pro-&gt;Arg" description="Pro-&gt;Arg substitution" create_date="2012-02-11T18:18:23.7652188+01:00" last_modified_date="2012-02-11T18:31:35.3970093+01:00" user="cox" reporterCorrectionM2="0" reporterCorrectionM1="0" reporterCorrectionP1="0" reporterCorrectionP2="0" composition="H(5) C N(3)" multi_modification="true">
      <position>anywhere</position>
      <modification_site index="0" site="P" />
      <type>standard</type>
      <terminus_type>none</terminus_type>
   </modification>
   <modification index="308" title="Pro-&gt;Asn" description="Pro-&gt;Asn substitution" create_date="2012-02-11T18:18:37.9924438+01:00" last_modified_date="2012-02-11T18:33:25.1588021+01:00" user="cox" reporterCorrectionM2="0" reporterCorrectionM1="0" reporterCorrectionP1="0" reporterCorrectionP2="0" composition="C(-1) H(-1) N O" multi_modification="true">
      <position>anywhere</position>
      <modification_site index="0" site="P" />
      <type>standard</type>
      <terminus_type>none</terminus_type>
   </modification>
   <modification index="309" title="Pro-&gt;Asp" description="Pro-&gt;Asp substitution" create_date="2012-02-11T18:18:43.3744532+01:00" last_modified_date="2012-02-11T18:34:27.5433117+01:00" user="cox" reporterCorrectionM2="0" reporterCorrectionM1="0" reporterCorrectionP1="0" reporterCorrectionP2="0" composition="C(-1) H(-2) O(2)" multi_modification="true">
      <position>anywhere</position>
      <modification_site index="0" site="P" />
      <type>standard</type>
      <terminus_type>none</terminus_type>
   </modification>
   <modification index="310" title="Pro-&gt;Cys" description="Pro-&gt;Cys substitution" create_date="2012-02-11T18:18:48.0232614+01:00" last_modified_date="2012-02-11T18:35:35.8870317+01:00" user="cox" reporterCorrectionM2="0" reporterCorrectionM1="0" reporterCorrectionP1="0" reporterCorrectionP2="0" composition="C(-2) H(-2) S" multi_modification="true">
      <position>anywhere</position>
      <modification_site index="0" site="P" />
      <type>standard</type>
      <terminus_type>none</terminus_type>
   </modification>
   <modification index="311" title="Pro-&gt;Gln" description="Pro-&gt;Gln substitution" create_date="2012-02-11T18:18:53.4208709+01:00" last_modified_date="2012-02-11T18:37:15.2436062+01:00" user="cox" reporterCorrectionM2="0" reporterCorrectionM1="0" reporterCorrectionP1="0" reporterCorrectionP2="0" composition="H N O" multi_modification="true">
      <position>anywhere</position>
      <modification_site index="0" site="P" />
      <type>standard</type>
      <terminus_type>none</terminus_type>
   </modification>
   <modification index="312" title="Pro-&gt;Glu" description="Pro-&gt;Glu substitution" create_date="2012-02-11T18:18:57.8824787+01:00" last_modified_date="2012-02-11T18:38:38.0641517+01:00" user="cox" reporterCorrectionM2="0" reporterCorrectionM1="0" reporterCorrectionP1="0" reporterCorrectionP2="0" composition="O(2)" multi_modification="true">
      <position>anywhere</position>
      <modification_site index="0" site="P" />
      <type>standard</type>
      <terminus_type>none</terminus_type>
   </modification>
   <modification index="313" title="Pro-&gt;Gly" description="Pro-&gt;Gly substitution" create_date="2012-02-11T18:19:02.2660864+01:00" last_modified_date="2012-02-11T18:59:48.5731833+01:00" user="cox" reporterCorrectionM2="0" reporterCorrectionM1="0" reporterCorrectionP1="0" reporterCorrectionP2="0" composition="C(-3) H(-4)" multi_modification="true">
      <position>anywhere</position>
      <modification_site index="0" site="P" />
      <type>standard</type>
      <terminus_type>none</terminus_type>
   </modification>
   <modification index="314" title="Pro-&gt;His" description="Copy of Pro-&gt;His substitution" create_date="2012-02-11T18:19:06.7432943+01:00" last_modified_date="2012-02-11T19:01:50.2065969+01:00" user="cox" reporterCorrectionM2="0" reporterCorrectionM1="0" reporterCorrectionP1="0" reporterCorrectionP2="0" composition="C N(2)" multi_modification="true">
      <position>anywhere</position>
      <modification_site index="0" site="P" />
      <type>standard</type>
      <terminus_type>none</terminus_type>
   </modification>
   <modification index="315" title="Pro-&gt;Lys" description="Pro-&gt;Lys substitution" create_date="2012-02-11T18:19:10.7681013+01:00" last_modified_date="2012-02-11T19:03:11.9039404+01:00" user="cox" reporterCorrectionM2="0" reporterCorrectionM1="0" reporterCorrectionP1="0" reporterCorrectionP2="0" composition="H(5) C N" multi_modification="true">
      <position>anywhere</position>
      <modification_site index="0" site="P" />
      <type>standard</type>
      <terminus_type>none</terminus_type>
   </modification>
   <modification index="316" title="Pro-&gt;Met" description="Pro-&gt;Met substitution" create_date="2012-02-11T18:19:15.0581089+01:00" last_modified_date="2012-02-11T19:04:15.6768524+01:00" user="cox" reporterCorrectionM2="0" reporterCorrectionM1="0" reporterCorrectionP1="0" reporterCorrectionP2="0" composition="H(2) S" multi_modification="true">
      <position>anywhere</position>
      <modification_site index="0" site="P" />
      <type>standard</type>
      <terminus_type>none</terminus_type>
   </modification>
   <modification index="317" title="Pro-&gt;Phe" description="Pro-&gt;Phe substitution" create_date="2012-02-11T18:19:19.114116+01:00" last_modified_date="2012-02-11T20:04:57.6702496+01:00" user="cox" reporterCorrectionM2="0" reporterCorrectionM1="0" reporterCorrectionP1="0" reporterCorrectionP2="0" composition="C(4) H(2)" multi_modification="true">
      <position>anywhere</position>
      <modification_site index="0" site="P" />
      <type>standard</type>
      <terminus_type>none</terminus_type>
   </modification>
   <modification index="318" title="Pro-&gt;Ser" description="Pro-&gt;Ser substitution" create_date="2012-02-11T18:19:23.1389231+01:00" last_modified_date="2012-02-11T20:06:16.9183888+01:00" user="cox" reporterCorrectionM2="0" reporterCorrectionM1="0" reporterCorrectionP1="0" reporterCorrectionP2="0" composition="C(-2) H(-2) O" multi_modification="true">
      <position>anywhere</position>
      <modification_site index="0" site="P" />
      <type>standard</type>
      <terminus_type>none</terminus_type>
   </modification>
   <modification index="319" title="Pro-&gt;Thr" description="Pro-&gt;Thr substitution" create_date="2012-02-11T18:19:27.3197304+01:00" last_modified_date="2012-02-11T20:07:02.2832684+01:00" user="cox" reporterCorrectionM2="0" reporterCorrectionM1="0" reporterCorrectionP1="0" reporterCorrectionP2="0" composition="C(-1) O" multi_modification="true">
      <position>anywhere</position>
      <modification_site index="0" site="P" />
      <type>standard</type>
      <terminus_type>none</terminus_type>
   </modification>
   <modification index="320" title="Pro-&gt;Trp" description="Pro-&gt;Trp substitution" create_date="2012-02-11T18:19:31.1885372+01:00" last_modified_date="2012-02-11T20:07:56.134563+01:00" user="cox" reporterCorrectionM2="0" reporterCorrectionM1="0" reporterCorrectionP1="0" reporterCorrectionP2="0" composition="C(6) H(3) N" multi_modification="true">
      <position>anywhere</position>
      <modification_site index="0" site="P" />
      <type>standard</type>
      <terminus_type>none</terminus_type>
   </modification>
   <modification index="321" title="Pro-&gt;Tyr" description="Pro-&gt;Tyr substitution" create_date="2012-02-11T18:19:34.9169438+01:00" last_modified_date="2012-02-11T20:08:52.8718627+01:00" user="cox" reporterCorrectionM2="0" reporterCorrectionM1="0" reporterCorrectionP1="0" reporterCorrectionP2="0" composition="C(4) H(2) O" multi_modification="true">
      <position>anywhere</position>
      <modification_site index="0" site="P" />
      <type>standard</type>
      <terminus_type>none</terminus_type>
   </modification>
   <modification index="322" title="Pro-&gt;Val" description="Val substitution" create_date="2012-02-11T18:19:38.48935+01:00" last_modified_date="2012-02-11T20:09:39.3287443+01:00" user="cox" reporterCorrectionM2="0" reporterCorrectionM1="0" reporterCorrectionP1="0" reporterCorrectionP2="0" composition="H(2)" multi_modification="true">
      <position>anywhere</position>
      <modification_site index="0" site="P" />
      <type>standard</type>
      <terminus_type>none</terminus_type>
   </modification>
   <modification index="323" title="Pro-&gt;Xle" description="Pro-&gt;Leu/Ile substitution" create_date="2012-02-11T18:19:41.7653558+01:00" last_modified_date="2012-02-11T20:10:21.3552181+01:00" user="cox" reporterCorrectionM2="0" reporterCorrectionM1="0" reporterCorrectionP1="0" reporterCorrectionP2="0" composition="C H(4)" multi_modification="true">
      <position>anywhere</position>
      <modification_site index="0" site="P" />
      <type>standard</type>
      <terminus_type>none</terminus_type>
   </modification>
   <modification index="324" title="Ser-&gt;Ala" description="Ser-&gt;Ala substitution" create_date="2012-02-11T20:12:14.9818187+01:00" last_modified_date="2012-02-11T20:13:11.6255182+01:00" user="cox" reporterCorrectionM2="0" reporterCorrectionM1="0" reporterCorrectionP1="0" reporterCorrectionP2="0" composition="O(-1)" multi_modification="true">
      <position>anywhere</position>
      <modification_site index="0" site="S" />
      <type>standard</type>
      <terminus_type>none</terminus_type>
   </modification>
   <modification index="325" title="Ser-&gt;Arg" description="Ser-&gt;Arg substitution" create_date="2012-02-11T20:13:33.746357+01:00" last_modified_date="2012-02-11T20:19:52.327822+01:00" user="cox" reporterCorrectionM2="0" reporterCorrectionM1="0" reporterCorrectionP1="0" reporterCorrectionP2="0" composition="O(-1) H(7) C(3) N(3)" multi_modification="true">
      <position>anywhere</position>
      <modification_site index="0" site="S" />
      <type>standard</type>
      <terminus_type>none</terminus_type>
   </modification>
   <modification index="326" title="Ser-&gt;Asn" description="Ser-&gt;Asn substitution" create_date="2012-02-11T20:13:37.7711641+01:00" last_modified_date="2012-02-11T20:20:59.2051394+01:00" user="cox" reporterCorrectionM2="0" reporterCorrectionM1="0" reporterCorrectionP1="0" reporterCorrectionP2="0" composition="H C N" multi_modification="true">
      <position>anywhere</position>
      <modification_site index="0" site="S" />
      <type>standard</type>
      <terminus_type>none</terminus_type>
   </modification>
   <modification index="327" title="Ser-&gt;Asp" description="Ser-&gt;Asp substitution" create_date="2012-02-11T20:13:41.1719701+01:00" last_modified_date="2012-02-11T20:21:43.6420177+01:00" user="cox" reporterCorrectionM2="0" reporterCorrectionM1="0" reporterCorrectionP1="0" reporterCorrectionP2="0" composition="O C" multi_modification="true">
      <position>anywhere</position>
      <modification_site index="0" site="S" />
      <type>standard</type>
      <terminus_type>none</terminus_type>
   </modification>
   <modification index="328" title="Ser-&gt;Cys" description="Ser-&gt;Cys substitution" create_date="2012-02-11T20:13:45.0719769+01:00" last_modified_date="2012-02-11T20:22:32.797704+01:00" user="cox" reporterCorrectionM2="0" reporterCorrectionM1="0" reporterCorrectionP1="0" reporterCorrectionP2="0" composition="O(-1) S" multi_modification="true">
      <position>anywhere</position>
      <modification_site index="0" site="S" />
      <type>standard</type>
      <terminus_type>none</terminus_type>
   </modification>
   <modification index="329" title="Ser-&gt;Gln" description="Ser-&gt;Gln substitution" create_date="2012-02-11T20:13:48.519583+01:00" last_modified_date="2012-02-11T20:23:33.4194105+01:00" user="cox" reporterCorrectionM2="0" reporterCorrectionM1="0" reporterCorrectionP1="0" reporterCorrectionP2="0" composition="H(3) C(2) N" multi_modification="true">
      <position>anywhere</position>
      <modification_site index="0" site="S" />
      <type>standard</type>
      <terminus_type>none</terminus_type>
   </modification>
   <modification index="330" title="Ser-&gt;Glu" description="Ser-&gt;Glu substitution" create_date="2012-02-11T20:13:51.7331886+01:00" last_modified_date="2012-02-11T20:24:40.0627275+01:00" user="cox" reporterCorrectionM2="0" reporterCorrectionM1="0" reporterCorrectionP1="0" reporterCorrectionP2="0" composition="O H(2) C(2)" multi_modification="true">
      <position>anywhere</position>
      <modification_site index="0" site="S" />
      <type>standard</type>
      <terminus_type>none</terminus_type>
   </modification>
   <modification index="331" title="Ser-&gt;Gly" description="Ser-&gt;Gly substitution" create_date="2012-02-11T20:13:55.2119947+01:00" last_modified_date="2012-02-11T20:25:29.2908137+01:00" user="cox" reporterCorrectionM2="0" reporterCorrectionM1="0" reporterCorrectionP1="0" reporterCorrectionP2="0" composition="O(-1) H(-2) C(-1)" multi_modification="true">
      <position>anywhere</position>
      <modification_site index="0" site="S" />
      <type>standard</type>
      <terminus_type>none</terminus_type>
   </modification>
   <modification index="332" title="Ser-&gt;His" description="Ser-&gt;His substitution" create_date="2012-02-11T20:13:59.3928021+01:00" last_modified_date="2012-02-11T20:26:32.8921254+01:00" user="cox" reporterCorrectionM2="0" reporterCorrectionM1="0" reporterCorrectionP1="0" reporterCorrectionP2="0" composition="O(-1) H(2) C(3) N(2)" multi_modification="true">
      <position>anywhere</position>
      <modification_site index="0" site="S" />
      <type>standard</type>
      <terminus_type>none</terminus_type>
   </modification>
   <modification index="333" title="Ser-&gt;Lys" description="Ser-&gt;Lys substitution" create_date="2012-02-11T20:14:02.8560082+01:00" last_modified_date="2012-02-11T20:27:53.6066672+01:00" user="cox" reporterCorrectionM2="0" reporterCorrectionM1="0" reporterCorrectionP1="0" reporterCorrectionP2="0" composition="O(-1) H(7) C(3) N" multi_modification="true">
      <position>anywhere</position>
      <modification_site index="0" site="S" />
      <type>standard</type>
      <terminus_type>none</terminus_type>
   </modification>
   <modification index="334" title="Ser-&gt;Met" description="Ser-&gt;Met substitution" create_date="2012-02-11T20:14:06.6936149+01:00" last_modified_date="2012-02-11T20:29:17.6284148+01:00" user="cox" reporterCorrectionM2="0" reporterCorrectionM1="0" reporterCorrectionP1="0" reporterCorrectionP2="0" composition="O(-1) H(4) C(2) S" multi_modification="true">
      <position>anywhere</position>
      <modification_site index="0" site="S" />
      <type>standard</type>
      <terminus_type>none</terminus_type>
   </modification>
   <modification index="335" title="Ser-&gt;Phe" description="Ser-&gt;Phe substitution" create_date="2012-02-11T20:14:10.9056223+01:00" last_modified_date="2012-02-11T20:30:23.5385305+01:00" user="cox" reporterCorrectionM2="0" reporterCorrectionM1="0" reporterCorrectionP1="0" reporterCorrectionP2="0" composition="O(-1) H(4) C(6)" multi_modification="true">
      <position>anywhere</position>
      <modification_site index="0" site="S" />
      <type>standard</type>
      <terminus_type>none</terminus_type>
   </modification>
   <modification index="336" title="Ser-&gt;Pro" description="Ser-&gt;Pro substitution" create_date="2012-02-11T20:14:13.9788277+01:00" last_modified_date="2012-02-11T20:31:16.3758233+01:00" user="cox" reporterCorrectionM2="0" reporterCorrectionM1="0" reporterCorrectionP1="0" reporterCorrectionP2="0" composition="O(-1) H(2) C(2)" multi_modification="true">
      <position>anywhere</position>
      <modification_site index="0" site="S" />
      <type>standard</type>
      <terminus_type>none</terminus_type>
   </modification>
   <modification index="337" title="Ser-&gt;Thr" description="Ser-&gt;Thr substitution" create_date="2012-02-11T20:14:17.6136341+01:00" last_modified_date="2012-02-11T20:33:05.9660158+01:00" user="cox" reporterCorrectionM2="0" reporterCorrectionM1="0" reporterCorrectionP1="0" reporterCorrectionP2="0" composition="H(2) C" multi_modification="true">
      <position>anywhere</position>
      <modification_site index="0" site="S" />
      <type>standard</type>
      <terminus_type>none</terminus_type>
   </modification>
   <modification index="338" title="Ser-&gt;Trp" description="Ser-&gt;Trp substitution" create_date="2012-02-11T20:14:21.4356408+01:00" last_modified_date="2012-02-11T20:34:05.9481212+01:00" user="cox" reporterCorrectionM2="0" reporterCorrectionM1="0" reporterCorrectionP1="0" reporterCorrectionP2="0" composition="O(-1) H(5) C(8) N" multi_modification="true">
      <position>anywhere</position>
      <modification_site index="0" site="S" />
      <type>standard</type>
      <terminus_type>none</terminus_type>
   </modification>
   <modification index="339" title="Ser-&gt;Tyr" description="Ser-&gt;Tyr substitution" create_date="2012-02-11T20:14:25.1484473+01:00" last_modified_date="2012-02-11T20:34:55.6810085+01:00" user="cox" reporterCorrectionM2="0" reporterCorrectionM1="0" reporterCorrectionP1="0" reporterCorrectionP2="0" composition="H(4) C(6)" multi_modification="true">
      <position>anywhere</position>
      <modification_site index="0" site="S" />
      <type>standard</type>
      <terminus_type>none</terminus_type>
   </modification>
   <modification index="340" title="Ser-&gt;Val" description="Ser-&gt;Val substitution" create_date="2012-02-11T20:14:28.6272534+01:00" last_modified_date="2012-02-11T20:39:48.7623239+01:00" user="cox" reporterCorrectionM2="0" reporterCorrectionM1="0" reporterCorrectionP1="0" reporterCorrectionP2="0" composition="O(-1) H(4) C(2)" multi_modification="true">
      <position>anywhere</position>
      <modification_site index="0" site="S" />
      <type>standard</type>
      <terminus_type>none</terminus_type>
   </modification>
   <modification index="341" title="Ser-&gt;Xle" description="Ser-&gt;Leu/Ile substitution" create_date="2012-02-11T20:14:31.8720591+01:00" last_modified_date="2012-02-11T20:40:43.1284194+01:00" user="cox" reporterCorrectionM2="0" reporterCorrectionM1="0" reporterCorrectionP1="0" reporterCorrectionP2="0" composition="O(-1) H(6) C(3)" multi_modification="true">
      <position>anywhere</position>
      <modification_site index="0" site="S" />
      <type>standard</type>
      <terminus_type>none</terminus_type>
   </modification>
   <modification index="342" title="Thr-&gt;Ala" description="Thr-&gt;Ala substitution" create_date="2012-02-11T20:42:16.4321833+01:00" last_modified_date="2012-02-11T20:43:42.5131344+01:00" user="cox" reporterCorrectionM2="0" reporterCorrectionM1="0" reporterCorrectionP1="0" reporterCorrectionP2="0" composition="O(-1) H(-2) C(-1)" multi_modification="true">
      <position>anywhere</position>
      <modification_site index="0" site="T" />
      <type>standard</type>
      <terminus_type>none</terminus_type>
   </modification>
   <modification index="343" title="Thr-&gt;Arg" description="Thr-&gt;Arg substitution" create_date="2012-02-11T20:45:57.1101709+01:00" last_modified_date="2012-02-11T20:52:07.2364209+01:00" user="cox" reporterCorrectionM2="0" reporterCorrectionM1="0" reporterCorrectionP1="0" reporterCorrectionP2="0" composition="O(-1) H(5) C(2) N(3)" multi_modification="true">
      <position>anywhere</position>
      <modification_site index="0" site="T" />
      <type>standard</type>
      <terminus_type>none</terminus_type>
   </modification>
   <modification index="344" title="Thr-&gt;Asn" description="Thr-&gt;Asn substitution" create_date="2012-02-11T20:46:00.8385774+01:00" last_modified_date="2012-02-11T20:53:06.4073249+01:00" user="cox" reporterCorrectionM2="0" reporterCorrectionM1="0" reporterCorrectionP1="0" reporterCorrectionP2="0" composition="H(-1) N" multi_modification="true">
      <position>anywhere</position>
      <modification_site index="0" site="T" />
      <type>standard</type>
      <terminus_type>none</terminus_type>
   </modification>
   <modification index="345" title="Thr-&gt;Asp" description="Thr-&gt;Asp substitution" create_date="2012-02-11T20:46:05.0505848+01:00" last_modified_date="2012-02-11T20:59:21.135583+01:00" user="cox" reporterCorrectionM2="0" reporterCorrectionM1="0" reporterCorrectionP1="0" reporterCorrectionP2="0" composition="H(-2) O" multi_modification="true">
      <position>anywhere</position>
      <modification_site index="0" site="T" />
      <type>standard</type>
      <terminus_type>none</terminus_type>
   </modification>
   <modification index="346" title="Thr-&gt;Cys" description="Thr-&gt;Cys substitution" create_date="2012-02-11T20:46:08.2641904+01:00" last_modified_date="2012-02-11T21:00:43.8781284+01:00" user="cox" reporterCorrectionM2="0" reporterCorrectionM1="0" reporterCorrectionP1="0" reporterCorrectionP2="0" composition="O(-1) H(-2) C(-1) S" multi_modification="true">
      <position>anywhere</position>
      <modification_site index="0" site="T" />
      <type>standard</type>
      <terminus_type>none</terminus_type>
   </modification>
   <modification index="347" title="Thr-&gt;Gln" description="Thr-&gt;Gln substitution" create_date="2012-02-11T20:46:11.992597+01:00" last_modified_date="2012-02-11T21:01:59.1014605+01:00" user="cox" reporterCorrectionM2="0" reporterCorrectionM1="0" reporterCorrectionP1="0" reporterCorrectionP2="0" composition="H C N" multi_modification="true">
      <position>anywhere</position>
      <modification_site index="0" site="T" />
      <type>standard</type>
      <terminus_type>none</terminus_type>
   </modification>
   <modification index="348" title="Thr-&gt;Glu" description="Thr-&gt;Glu substitution" create_date="2012-02-11T20:46:15.955004+01:00" last_modified_date="2012-02-11T21:02:49.1307484+01:00" user="cox" reporterCorrectionM2="0" reporterCorrectionM1="0" reporterCorrectionP1="0" reporterCorrectionP2="0" composition="O C" multi_modification="true">
      <position>anywhere</position>
      <modification_site index="0" site="T" />
      <type>standard</type>
      <terminus_type>none</terminus_type>
   </modification>
   <modification index="349" title="Thr-&gt;Gly" description="Thr-&gt;Gly substitution" create_date="2012-02-11T20:46:19.3090098+01:00" last_modified_date="2012-02-11T21:05:28.360228+01:00" user="cox" reporterCorrectionM2="0" reporterCorrectionM1="0" reporterCorrectionP1="0" reporterCorrectionP2="0" composition="O(-1) H(-4) C(-2)" multi_modification="true">
      <position>anywhere</position>
      <modification_site index="0" site="T" />
      <type>standard</type>
      <terminus_type>none</terminus_type>
   </modification>
   <modification index="350" title="Thr-&gt;His" description="Thr-&gt;His substitution" create_date="2012-02-11T20:46:23.1154165+01:00" last_modified_date="2012-02-11T21:08:21.2865318+01:00" user="cox" reporterCorrectionM2="0" reporterCorrectionM1="0" reporterCorrectionP1="0" reporterCorrectionP2="0" composition="O(-1) C(2) N(2)" multi_modification="true">
      <position>anywhere</position>
      <modification_site index="0" site="T" />
      <type>standard</type>
      <terminus_type>none</terminus_type>
   </modification>
   <modification index="351" title="Thr-&gt;Lys" description="Thr-&gt;Lys substitution" create_date="2012-02-11T20:46:26.5162225+01:00" last_modified_date="2012-02-11T21:13:02.8826264+01:00" user="cox" reporterCorrectionM2="0" reporterCorrectionM1="0" reporterCorrectionP1="0" reporterCorrectionP2="0" composition="O(-1) H(5) C(2) N" multi_modification="true">
      <position>anywhere</position>
      <modification_site index="0" site="T" />
      <type>standard</type>
      <terminus_type>none</terminus_type>
   </modification>
   <modification index="352" title="Thr-&gt;Met" description="Thr-&gt;Met substitution" create_date="2012-02-11T20:46:30.2602291+01:00" last_modified_date="2012-02-11T21:14:09.9159441+01:00" user="cox" reporterCorrectionM2="0" reporterCorrectionM1="0" reporterCorrectionP1="0" reporterCorrectionP2="0" composition="O(-1) H(2) C S" multi_modification="true">
      <position>anywhere</position>
      <modification_site index="0" site="T" />
      <type>standard</type>
      <terminus_type>none</terminus_type>
   </modification>
   <modification index="353" title="Thr-&gt;Phe" description="Thr-&gt;Phe substitution" create_date="2012-02-11T20:46:34.3474363+01:00" last_modified_date="2012-02-11T21:19:34.041314+01:00" user="cox" reporterCorrectionM2="0" reporterCorrectionM1="0" reporterCorrectionP1="0" reporterCorrectionP2="0" composition="O(-1) H(2) C(5)" multi_modification="true">
      <position>anywhere</position>
      <modification_site index="0" site="T" />
      <type>standard</type>
      <terminus_type>none</terminus_type>
   </modification>
   <modification index="354" title="Thr-&gt;Pro" description="Thr-&gt;Pro substitution" create_date="2012-02-11T20:46:37.8886425+01:00" last_modified_date="2012-02-11T21:20:24.1018019+01:00" user="cox" reporterCorrectionM2="0" reporterCorrectionM1="0" reporterCorrectionP1="0" reporterCorrectionP2="0" composition="O(-1) C" multi_modification="true">
      <position>anywhere</position>
      <modification_site index="0" site="T" />
      <type>standard</type>
      <terminus_type>none</terminus_type>
   </modification>
   <modification index="355" title="Thr-&gt;Ser" description="Thr-&gt;Ser substitution" create_date="2012-02-11T20:46:41.1802483+01:00" last_modified_date="2012-02-11T21:21:57.530366+01:00" user="cox" reporterCorrectionM2="0" reporterCorrectionM1="0" reporterCorrectionP1="0" reporterCorrectionP2="0" composition="H(-2) C(-1)" multi_modification="true">
      <position>anywhere</position>
      <modification_site index="0" site="T" />
      <type>standard</type>
      <terminus_type>none</terminus_type>
   </modification>
   <modification index="356" title="Thr-&gt;Trp" description="Thr-&gt;Trp substitution" create_date="2012-02-11T20:46:44.7838546+01:00" last_modified_date="2012-02-11T21:22:54.8292667+01:00" user="cox" reporterCorrectionM2="0" reporterCorrectionM1="0" reporterCorrectionP1="0" reporterCorrectionP2="0" composition="O(-1) H(3) C(7) N" multi_modification="true">
      <position>anywhere</position>
      <modification_site index="0" site="T" />
      <type>standard</type>
      <terminus_type>none</terminus_type>
   </modification>
   <modification index="357" title="Thr-&gt;Tyr" description="Thr-&gt;Tyr substitution" create_date="2012-02-11T20:46:47.9662602+01:00" last_modified_date="2012-02-11T21:23:53.3449694+01:00" user="cox" reporterCorrectionM2="0" reporterCorrectionM1="0" reporterCorrectionP1="0" reporterCorrectionP2="0" composition="H(2) C(5)" multi_modification="true">
      <position>anywhere</position>
      <modification_site index="0" site="T" />
      <type>standard</type>
      <terminus_type>none</terminus_type>
   </modification>
   <modification index="358" title="Thr-&gt;Val" description="Thr-&gt;Val substitution" create_date="2012-02-11T20:46:51.4450663+01:00" last_modified_date="2012-02-11T21:24:36.1358446+01:00" user="cox" reporterCorrectionM2="0" reporterCorrectionM1="0" reporterCorrectionP1="0" reporterCorrectionP2="0" composition="O(-1) H(2) C" multi_modification="true">
      <position>anywhere</position>
      <modification_site index="0" site="T" />
      <type>standard</type>
      <terminus_type>none</terminus_type>
   </modification>
   <modification index="359" title="Thr-&gt;Xle" description="Thr-&gt;Leu/Ile substitution" create_date="2012-02-11T20:46:55.9846743+01:00" last_modified_date="2012-02-11T21:25:40.8135582+01:00" user="cox" reporterCorrectionM2="0" reporterCorrectionM1="0" reporterCorrectionP1="0" reporterCorrectionP2="0" composition="O(-1) H(4) C(2)" multi_modification="true">
      <position>anywhere</position>
      <modification_site index="0" site="T" />
      <type>standard</type>
      <terminus_type>none</terminus_type>
   </modification>
   <modification index="360" title="Trp-&gt;Ala" description="Trp-&gt;Ala substitution" create_date="2012-02-11T21:26:52.4368846+01:00" last_modified_date="2012-02-11T21:28:04.6494114+01:00" user="cox" reporterCorrectionM2="0" reporterCorrectionM1="0" reporterCorrectionP1="0" reporterCorrectionP2="0" composition="H(-5) C(-8) N(-1)" multi_modification="true">
      <position>anywhere</position>
      <modification_site index="0" site="W" />
      <type>standard</type>
      <terminus_type>none</terminus_type>
   </modification>
   <modification index="361" title="Trp-&gt;Arg" description="Trp-&gt;Arg substitution" create_date="2012-02-11T21:28:32.6046605+01:00" last_modified_date="2012-02-11T21:31:12.3489411+01:00" user="cox" reporterCorrectionM2="0" reporterCorrectionM1="0" reporterCorrectionP1="0" reporterCorrectionP2="0" composition="C(-5) H(2) N(2)" multi_modification="true">
      <position>anywhere</position>
      <modification_site index="0" site="W" />
      <type>standard</type>
      <terminus_type>none</terminus_type>
   </modification>
   <modification index="362" title="Trp-&gt;Asn" description="Trp-&gt;Asn substitution" create_date="2012-02-11T21:29:20.122344+01:00" last_modified_date="2012-02-11T21:32:05.2018339+01:00" user="cox" reporterCorrectionM2="0" reporterCorrectionM1="0" reporterCorrectionP1="0" reporterCorrectionP2="0" composition="H(-4) C(-7) O" multi_modification="true">
      <position>anywhere</position>
      <modification_site index="0" site="W" />
      <type>standard</type>
      <terminus_type>none</terminus_type>
   </modification>
   <modification index="363" title="Trp-&gt;Asp" description="Trp-&gt;Asp substitution" create_date="2012-02-11T21:29:23.55435+01:00" last_modified_date="2012-02-11T21:33:21.8477687+01:00" user="cox" reporterCorrectionM2="0" reporterCorrectionM1="0" reporterCorrectionP1="0" reporterCorrectionP2="0" composition="H(-5) C(-7) N(-1) O(2)" multi_modification="true">
      <position>anywhere</position>
      <modification_site index="0" site="W" />
      <type>standard</type>
      <terminus_type>none</terminus_type>
   </modification>
   <modification index="364" title="Trp-&gt;Cys" description="Trp-&gt;Cys substitution" create_date="2012-02-11T21:29:29.9971613+01:00" last_modified_date="2012-02-11T21:34:13.9050602+01:00" user="cox" reporterCorrectionM2="0" reporterCorrectionM1="0" reporterCorrectionP1="0" reporterCorrectionP2="0" composition="H(-5) C(-8) N(-1) S" multi_modification="true">
      <position>anywhere</position>
      <modification_site index="0" site="W" />
      <type>standard</type>
      <terminus_type>none</terminus_type>
   </modification>
   <modification index="365" title="Trp-&gt;Gln" description="Trp-&gt;Gln substitution" create_date="2012-02-11T21:29:33.6943678+01:00" last_modified_date="2012-02-11T21:42:02.1248838+01:00" user="cox" reporterCorrectionM2="0" reporterCorrectionM1="0" reporterCorrectionP1="0" reporterCorrectionP2="0" composition="H(-2) C(-6) O" multi_modification="true">
      <position>anywhere</position>
      <modification_site index="0" site="W" />
      <type>standard</type>
      <terminus_type>none</terminus_type>
   </modification>
   <modification index="366" title="Trp-&gt;Glu" description="Trp-&gt;Glu substitution" create_date="2012-02-11T21:29:37.219974+01:00" last_modified_date="2012-02-12T01:05:19.3321083+01:00" user="cox" reporterCorrectionM2="0" reporterCorrectionM1="0" reporterCorrectionP1="0" reporterCorrectionP2="0" composition="H(-3) C(-6) N(-1) O(2)" multi_modification="true">
      <position>anywhere</position>
      <modification_site index="0" site="W" />
      <type>standard</type>
      <terminus_type>none</terminus_type>
   </modification>
   <modification index="367" title="Trp-&gt;Gly" description="Trp-&gt;Gly substitution" create_date="2012-02-11T21:29:40.5583799+01:00" last_modified_date="2012-02-12T01:06:12.7934022+01:00" user="cox" reporterCorrectionM2="0" reporterCorrectionM1="0" reporterCorrectionP1="0" reporterCorrectionP2="0" composition="H(-7) C(-9) N(-1)" multi_modification="true">
      <position>anywhere</position>
      <modification_site index="0" site="W" />
      <type>standard</type>
      <terminus_type>none</terminus_type>
   </modification>
   <modification index="368" title="Trp-&gt;His" description="Trp-&gt;His substitution" create_date="2012-02-11T21:29:43.9747859+01:00" last_modified_date="2012-02-12T01:07:13.6803091+01:00" user="cox" reporterCorrectionM2="0" reporterCorrectionM1="0" reporterCorrectionP1="0" reporterCorrectionP2="0" composition="H(-3) C(-5) N" multi_modification="true">
      <position>anywhere</position>
      <modification_site index="0" site="W" />
      <type>standard</type>
      <terminus_type>none</terminus_type>
   </modification>
   <modification index="369" title="Trp-&gt;Lys" description="Trp-&gt;Lys substitution" create_date="2012-02-11T21:29:47.5315921+01:00" last_modified_date="2012-02-12T01:08:38.7160585+01:00" user="cox" reporterCorrectionM2="0" reporterCorrectionM1="0" reporterCorrectionP1="0" reporterCorrectionP2="0" composition="C(-5) H(2)" multi_modification="true">
      <position>anywhere</position>
      <modification_site index="0" site="W" />
      <type>standard</type>
      <terminus_type>none</terminus_type>
   </modification>
   <modification index="370" title="Trp-&gt;Met" description="Trp-&gt;Met substitution" create_date="2012-02-11T21:29:50.869998+01:00" last_modified_date="2012-02-12T01:15:27.4055763+01:00" user="cox" reporterCorrectionM2="0" reporterCorrectionM1="0" reporterCorrectionP1="0" reporterCorrectionP2="0" composition="H(-1) C(-6) N(-1) S" multi_modification="true">
      <position>anywhere</position>
      <modification_site index="0" site="W" />
      <type>standard</type>
      <terminus_type>none</terminus_type>
   </modification>
   <modification index="371" title="Trp-&gt;Phe" description="Trp-&gt;Phe substitution" create_date="2012-02-11T21:29:54.1616038+01:00" last_modified_date="2012-02-12T01:16:23.1756743+01:00" user="cox" reporterCorrectionM2="0" reporterCorrectionM1="0" reporterCorrectionP1="0" reporterCorrectionP2="0" composition="H(-1) C(-2) N(-1)" multi_modification="true">
      <position>anywhere</position>
      <modification_site index="0" site="W" />
      <type>standard</type>
      <terminus_type>none</terminus_type>
   </modification>
   <modification index="372" title="Trp-&gt;Pro" description="Trp-&gt;Pro substitution" create_date="2012-02-11T21:29:57.8588103+01:00" last_modified_date="2012-02-12T01:17:24.0157811+01:00" user="cox" reporterCorrectionM2="0" reporterCorrectionM1="0" reporterCorrectionP1="0" reporterCorrectionP2="0" composition="H(-3) C(-6) N(-1)" multi_modification="true">
      <position>anywhere</position>
      <modification_site index="0" site="W" />
      <type>standard</type>
      <terminus_type>none</terminus_type>
   </modification>
   <modification index="373" title="Trp-&gt;Ser" description="Trp-&gt;Ser substitution" create_date="2012-02-11T21:30:01.0724159+01:00" last_modified_date="2012-02-12T01:18:09.4118609+01:00" user="cox" reporterCorrectionM2="0" reporterCorrectionM1="0" reporterCorrectionP1="0" reporterCorrectionP2="0" composition="H(-5) C(-8) N(-1) O" multi_modification="true">
      <position>anywhere</position>
      <modification_site index="0" site="W" />
      <type>standard</type>
      <terminus_type>none</terminus_type>
   </modification>
   <modification index="374" title="Trp-&gt;Thr" description="Trp-&gt;Thr substitution" create_date="2012-02-11T21:30:05.7212241+01:00" last_modified_date="2012-02-12T01:19:04.8075582+01:00" user="cox" reporterCorrectionM2="0" reporterCorrectionM1="0" reporterCorrectionP1="0" reporterCorrectionP2="0" composition="H(-3) C(-7) N(-1) O" multi_modification="true">
      <position>anywhere</position>
      <modification_site index="0" site="W" />
      <type>standard</type>
      <terminus_type>none</terminus_type>
   </modification>
   <modification index="375" title="Trp-&gt;Tyr" description="Trp-&gt;Tyr substitution" create_date="2012-02-11T21:30:09.7616312+01:00" last_modified_date="2012-02-12T01:20:13.6660791+01:00" user="cox" reporterCorrectionM2="0" reporterCorrectionM1="0" reporterCorrectionP1="0" reporterCorrectionP2="0" composition="H(-1) C(-2) N(-1) O" multi_modification="true">
      <position>anywhere</position>
      <modification_site index="0" site="W" />
      <type>standard</type>
      <terminus_type>none</terminus_type>
   </modification>
   <modification index="376" title="Trp-&gt;Val" description="Trp-&gt;Val substitution" create_date="2012-02-11T21:30:13.8644384+01:00" last_modified_date="2012-02-12T01:21:06.2537715+01:00" user="cox" reporterCorrectionM2="0" reporterCorrectionM1="0" reporterCorrectionP1="0" reporterCorrectionP2="0" composition="H(-1) C(-6) N(-1)" multi_modification="true">
      <position>anywhere</position>
      <modification_site index="0" site="W" />
      <type>standard</type>
      <terminus_type>none</terminus_type>
   </modification>
   <modification index="377" title="Trp-&gt;Xle" description="Trp-&gt;Leu/Ile substitution" create_date="2012-02-11T21:30:17.2808444+01:00" last_modified_date="2012-02-12T01:21:58.6386635+01:00" user="cox" reporterCorrectionM2="0" reporterCorrectionM1="0" reporterCorrectionP1="0" reporterCorrectionP2="0" composition="C(-5) N(-1) H" multi_modification="true">
      <position>anywhere</position>
      <modification_site index="0" site="W" />
      <type>standard</type>
      <terminus_type>none</terminus_type>
   </modification>
   <modification index="378" title="Tyr-&gt;Ala" description="Tyr-&gt;Ala substitution" create_date="2012-02-12T01:23:37.5116372+01:00" last_modified_date="2012-02-12T01:25:04.6221902+01:00" user="cox" reporterCorrectionM2="0" reporterCorrectionM1="0" reporterCorrectionP1="0" reporterCorrectionP2="0" composition="C(-6) H(-4) O(-1)" multi_modification="true">
      <position>anywhere</position>
      <modification_site index="0" site="Y" />
      <type>standard</type>
      <terminus_type>none</terminus_type>
   </modification>
   <modification index="379" title="Tyr-&gt;Arg" description="Tyr-&gt;Arg substitution" create_date="2012-02-12T01:25:55.8370801+01:00" last_modified_date="2012-02-12T01:37:31.0587028+01:00" user="cox" reporterCorrectionM2="0" reporterCorrectionM1="0" reporterCorrectionP1="0" reporterCorrectionP2="0" composition="C(-3) O(-1) H(3) N(3)" multi_modification="true">
      <position>anywhere</position>
      <modification_site index="0" site="Y" />
      <type>standard</type>
      <terminus_type>none</terminus_type>
   </modification>
   <modification index="380" title="Tyr-&gt;Asn" description="Tyr-&gt;Asn substitution" create_date="2012-02-12T01:25:58.9726856+01:00" last_modified_date="2012-02-12T01:47:56.6042016+01:00" user="cox" reporterCorrectionM2="0" reporterCorrectionM1="0" reporterCorrectionP1="0" reporterCorrectionP2="0" composition="C(-5) H(-3) N" multi_modification="true">
      <position>anywhere</position>
      <modification_site index="0" site="Y" />
      <type>standard</type>
      <terminus_type>none</terminus_type>
   </modification>
   <modification index="381" title="Tyr-&gt;Asp" description="Tyr-&gt;Asp substitution" create_date="2012-02-12T01:26:02.7166922+01:00" last_modified_date="2012-02-12T02:00:41.1299446+01:00" user="cox" reporterCorrectionM2="0" reporterCorrectionM1="0" reporterCorrectionP1="0" reporterCorrectionP2="0" composition="C(-5) H(-4) O" multi_modification="true">
      <position>anywhere</position>
      <modification_site index="0" site="Y" />
      <type>standard</type>
      <terminus_type>none</terminus_type>
   </modification>
   <modification index="382" title="Tyr-&gt;Cys" description="Tyr-&gt;Cys substitution" create_date="2012-02-12T01:26:06.5074989+01:00" last_modified_date="2012-02-12T02:04:03.1119004+01:00" user="cox" reporterCorrectionM2="0" reporterCorrectionM1="0" reporterCorrectionP1="0" reporterCorrectionP2="0" composition="C(-6) H(-4) O(-1) S" multi_modification="true">
      <position>anywhere</position>
      <modification_site index="0" site="Y" />
      <type>standard</type>
      <terminus_type>none</terminus_type>
   </modification>
   <modification index="383" title="Tyr-&gt;Gln" description="Tyr-&gt;Gln substitution" create_date="2012-02-12T01:26:10.579106+01:00" last_modified_date="2012-02-12T02:20:40.926853+01:00" user="cox" reporterCorrectionM2="0" reporterCorrectionM1="0" reporterCorrectionP1="0" reporterCorrectionP2="0" composition="C(-4) H(-1) N" multi_modification="true">
      <position>anywhere</position>
      <modification_site index="0" site="Y" />
      <type>standard</type>
      <terminus_type>none</terminus_type>
   </modification>
   <modification index="384" title="Tyr-&gt;Glu" description="Tyr-&gt;Glu substitution" create_date="2012-02-12T01:26:13.995512+01:00" last_modified_date="2012-02-12T02:26:02.1938173+01:00" user="cox" reporterCorrectionM2="0" reporterCorrectionM1="0" reporterCorrectionP1="0" reporterCorrectionP2="0" composition="C(-4) H(-2) O" multi_modification="true">
      <position>anywhere</position>
      <modification_site index="0" site="Y" />
      <type>standard</type>
      <terminus_type>none</terminus_type>
   </modification>
   <modification index="385" title="Tyr-&gt;Gly" description="Tyr-&gt;Gly substitution" create_date="2012-02-12T01:26:17.7083185+01:00" last_modified_date="2012-02-12T02:31:18.2035724+01:00" user="cox" reporterCorrectionM2="0" reporterCorrectionM1="0" reporterCorrectionP1="0" reporterCorrectionP2="0" composition="C(-7) H(-6) O(-1)" multi_modification="true">
      <position>anywhere</position>
      <modification_site index="0" site="Y" />
      <type>standard</type>
      <terminus_type>none</terminus_type>
   </modification>
   <modification index="386" title="Tyr-&gt;His" description="Tyr-&gt;His substitution" create_date="2012-02-12T01:26:21.7175256+01:00" last_modified_date="2012-02-12T02:48:35.4805942+01:00" user="cox" reporterCorrectionM2="0" reporterCorrectionM1="0" reporterCorrectionP1="0" reporterCorrectionP2="0" composition="C(-3) H(-2) O(-1) N(2)" multi_modification="true">
      <position>anywhere</position>
      <modification_site index="0" site="Y" />
      <type>standard</type>
      <terminus_type>none</terminus_type>
   </modification>
   <modification index="387" title="Tyr-&gt;Lys" description="Tyr-&gt;Lys substitution" create_date="2012-02-12T01:26:25.383532+01:00" last_modified_date="2012-02-12T02:49:49.6275245+01:00" user="cox" reporterCorrectionM2="0" reporterCorrectionM1="0" reporterCorrectionP1="0" reporterCorrectionP2="0" composition="C(-3) O(-1) H(3) N" multi_modification="true">
      <position>anywhere</position>
      <modification_site index="0" site="Y" />
      <type>standard</type>
      <terminus_type>none</terminus_type>
   </modification>
   <modification index="388" title="Tyr-&gt;Met" description="Tyr-&gt;Met substitution" create_date="2012-02-12T01:26:29.1431386+01:00" last_modified_date="2012-02-12T03:08:50.0089297+01:00" user="cox" reporterCorrectionM2="0" reporterCorrectionM1="0" reporterCorrectionP1="0" reporterCorrectionP2="0" composition="C(-4) O(-1) S" multi_modification="true">
      <position>anywhere</position>
      <modification_site index="0" site="Y" />
      <type>standard</type>
      <terminus_type>none</terminus_type>
   </modification>
   <modification index="389" title="Tyr-&gt;Phe" description="Tyr-&gt;Phe substitution" create_date="2012-02-12T01:26:32.8247451+01:00" last_modified_date="2012-02-12T03:34:50.8286716+01:00" user="cox" reporterCorrectionM2="0" reporterCorrectionM1="0" reporterCorrectionP1="0" reporterCorrectionP2="0" composition="O(-1)" multi_modification="true">
      <position>anywhere</position>
      <modification_site index="0" site="Y" />
      <type>standard</type>
      <terminus_type>none</terminus_type>
   </modification>
   <modification index="390" title="Tyr-&gt;Pro" description="Tyr-&gt;Pro substitution" create_date="2012-02-12T01:26:36.7247519+01:00" last_modified_date="2012-02-12T03:50:13.7584927+01:00" user="cox" reporterCorrectionM2="0" reporterCorrectionM1="0" reporterCorrectionP1="0" reporterCorrectionP2="0" composition="C(-4) H(-2) O(-1)" multi_modification="true">
      <position>anywhere</position>
      <modification_site index="0" site="Y" />
      <type>standard</type>
      <terminus_type>none</terminus_type>
   </modification>
   <modification index="391" title="Tyr-&gt;Ser" description="Tyr-&gt;Ser substitution" create_date="2012-02-12T01:26:40.2815582+01:00" last_modified_date="2012-02-12T03:53:21.1304218+01:00" user="cox" reporterCorrectionM2="0" reporterCorrectionM1="0" reporterCorrectionP1="0" reporterCorrectionP2="0" composition="C(-6) H(-4)" multi_modification="true">
      <position>anywhere</position>
      <modification_site index="0" site="Y" />
      <type>standard</type>
      <terminus_type>none</terminus_type>
   </modification>
   <modification index="392" title="Tyr-&gt;Thr" description="Tyr-&gt;Thr substitution" create_date="2012-02-12T01:26:44.743166+01:00" last_modified_date="2012-02-12T04:00:43.0887983+01:00" user="cox" reporterCorrectionM2="0" reporterCorrectionM1="0" reporterCorrectionP1="0" reporterCorrectionP2="0" composition="C(-5) H(-2)" multi_modification="true">
      <position>anywhere</position>
      <modification_site index="0" site="Y" />
      <type>standard</type>
      <terminus_type>none</terminus_type>
   </modification>
   <modification index="393" title="Tyr-&gt;Trp" description="Tyr-&gt;Trp substitution" create_date="2012-02-12T01:26:48.5963728+01:00" last_modified_date="2012-02-12T04:05:06.1676604+01:00" user="cox" reporterCorrectionM2="0" reporterCorrectionM1="0" reporterCorrectionP1="0" reporterCorrectionP2="0" composition="O(-1) H C(2) N" multi_modification="true">
      <position>anywhere</position>
      <modification_site index="0" site="Y" />
      <type>standard</type>
      <terminus_type>none</terminus_type>
   </modification>
   <modification index="394" title="Tyr-&gt;Val" description="Tyr-&gt;Val substitution" create_date="2012-02-12T01:26:52.2311792+01:00" last_modified_date="2012-02-12T04:43:53.2041482+01:00" user="cox" reporterCorrectionM2="0" reporterCorrectionM1="0" reporterCorrectionP1="0" reporterCorrectionP2="0" composition="C(-4) O(-1)" multi_modification="true">
      <position>anywhere</position>
      <modification_site index="0" site="Y" />
      <type>standard</type>
      <terminus_type>none</terminus_type>
   </modification>
   <modification index="395" title="Tyr-&gt;Xle" description="Tyr-&gt;Leu/Ile substitution" create_date="2012-02-12T01:26:56.0375858+01:00" last_modified_date="2012-02-12T04:45:18.8170986+01:00" user="cox" reporterCorrectionM2="0" reporterCorrectionM1="0" reporterCorrectionP1="0" reporterCorrectionP2="0" composition="C(-3) O(-1) H(2)" multi_modification="true">
      <position>anywhere</position>
      <modification_site index="0" site="Y" />
      <type>standard</type>
      <terminus_type>none</terminus_type>
   </modification>
   <modification index="396" title="Val-&gt;Ala" description="Val-&gt;Ala substitution" create_date="2012-02-12T04:46:25.2732153+01:00" last_modified_date="2012-02-12T04:48:17.1108118+01:00" user="cox" reporterCorrectionM2="0" reporterCorrectionM1="0" reporterCorrectionP1="0" reporterCorrectionP2="0" composition="C(-2) H(-4)" multi_modification="true">
      <position>anywhere</position>
      <modification_site index="0" site="V" />
      <type>standard</type>
      <terminus_type>none</terminus_type>
   </modification>
   <modification index="397" title="Val-&gt;Arg" description="Val-&gt;Arg substitution" create_date="2012-02-12T04:52:26.9296506+01:00" last_modified_date="2012-02-12T10:28:32.0550785+01:00" user="cox" reporterCorrectionM2="0" reporterCorrectionM1="0" reporterCorrectionP1="0" reporterCorrectionP2="0" composition="C H(3) N(3)" multi_modification="true">
      <position>anywhere</position>
      <modification_site index="0" site="V" />
      <type>standard</type>
      <terminus_type>none</terminus_type>
   </modification>
   <modification index="398" title="Val-&gt;Asn" description="Val-&gt;Asn substitution" create_date="2012-02-12T04:52:31.3132583+01:00" last_modified_date="2012-02-12T10:40:33.6132548+01:00" user="cox" reporterCorrectionM2="0" reporterCorrectionM1="0" reporterCorrectionP1="0" reporterCorrectionP2="0" composition="C(-1) H(-3) N O" multi_modification="true">
      <position>anywhere</position>
      <modification_site index="0" site="V" />
      <type>standard</type>
      <terminus_type>none</terminus_type>
   </modification>
   <modification index="399" title="Val-&gt;Asp" description="Val-&gt;Asp substitution" create_date="2012-02-12T04:52:34.8700645+01:00" last_modified_date="2012-02-12T10:41:13.3933246+01:00" user="cox" reporterCorrectionM2="0" reporterCorrectionM1="0" reporterCorrectionP1="0" reporterCorrectionP2="0" composition="C(-1) H(-4) O(2)" multi_modification="true">
      <position>anywhere</position>
      <modification_site index="0" site="V" />
      <type>standard</type>
      <terminus_type>none</terminus_type>
   </modification>
   <modification index="400" title="Val-&gt;Cys" description="Val-&gt;Cys substitution" create_date="2012-02-12T04:52:38.6920712+01:00" last_modified_date="2012-02-12T10:43:52.6062049+01:00" user="cox" reporterCorrectionM2="0" reporterCorrectionM1="0" reporterCorrectionP1="0" reporterCorrectionP2="0" composition="C(-2) H(-4) S" multi_modification="true">
      <position>anywhere</position>
      <modification_site index="0" site="V" />
      <type>standard</type>
      <terminus_type>none</terminus_type>
   </modification>
   <modification index="401" title="Val-&gt;Gln" description="Val-&gt;Gln substitution" create_date="2012-02-12T04:52:42.7168783+01:00" last_modified_date="2012-02-12T10:52:05.0522699+01:00" user="cox" reporterCorrectionM2="0" reporterCorrectionM1="0" reporterCorrectionP1="0" reporterCorrectionP2="0" composition="H(-1) N O" multi_modification="true">
      <position>anywhere</position>
      <modification_site index="0" site="V" />
      <type>standard</type>
      <terminus_type>none</terminus_type>
   </modification>
   <modification index="402" title="Val-&gt;Glu" description="Val-&gt;Glu substitution" create_date="2012-02-12T04:52:47.0224859+01:00" last_modified_date="2012-02-12T10:53:14.7843923+01:00" user="cox" reporterCorrectionM2="0" reporterCorrectionM1="0" reporterCorrectionP1="0" reporterCorrectionP2="0" composition="H(-2) O(2)" multi_modification="true">
      <position>anywhere</position>
      <modification_site index="0" site="V" />
      <type>standard</type>
      <terminus_type>none</terminus_type>
   </modification>
   <modification index="403" title="Val-&gt;Gly" description="Val-&gt;Gly substitution" create_date="2012-02-12T04:52:51.1408931+01:00" last_modified_date="2012-02-12T11:51:20.0217153+01:00" user="cox" reporterCorrectionM2="0" reporterCorrectionM1="0" reporterCorrectionP1="0" reporterCorrectionP2="0" composition="C(-3) H(-6)" multi_modification="true">
      <position>anywhere</position>
      <modification_site index="0" site="V" />
      <type>standard</type>
      <terminus_type>none</terminus_type>
   </modification>
   <modification index="404" title="Val-&gt;His" description="Val-&gt;His substitution" create_date="2012-02-12T04:52:54.9940999+01:00" last_modified_date="2012-02-12T11:52:11.2834053+01:00" user="cox" reporterCorrectionM2="0" reporterCorrectionM1="0" reporterCorrectionP1="0" reporterCorrectionP2="0" composition="H(-2) C N(2)" multi_modification="true">
      <position>anywhere</position>
      <modification_site index="0" site="V" />
      <type>standard</type>
      <terminus_type>none</terminus_type>
   </modification>
   <modification index="405" title="Val-&gt;Lys" description="Val-&gt;Lys substitution" create_date="2012-02-12T04:52:59.6741081+01:00" last_modified_date="2012-02-12T11:53:19.1747246+01:00" user="cox" reporterCorrectionM2="0" reporterCorrectionM1="0" reporterCorrectionP1="0" reporterCorrectionP2="0" composition="H(3) C N" multi_modification="true">
      <position>anywhere</position>
      <modification_site index="0" site="V" />
      <type>standard</type>
      <terminus_type>none</terminus_type>
   </modification>
   <modification index="406" title="Val-&gt;Met" description="Val-&gt;Met substitution" create_date="2012-02-12T04:53:04.0733158+01:00" last_modified_date="2012-02-12T11:54:07.9560103+01:00" user="cox" reporterCorrectionM2="0" reporterCorrectionM1="0" reporterCorrectionP1="0" reporterCorrectionP2="0" composition="S" multi_modification="true">
      <position>anywhere</position>
      <modification_site index="0" site="V" />
      <type>standard</type>
      <terminus_type>none</terminus_type>
   </modification>
   <modification index="407" title="Val-&gt;Phe" description="Val-&gt;Phe substitution" create_date="2012-02-12T04:53:08.1137229+01:00" last_modified_date="2012-02-12T11:55:09.138718+01:00" user="cox" reporterCorrectionM2="0" reporterCorrectionM1="0" reporterCorrectionP1="0" reporterCorrectionP2="0" composition="C(4)" multi_modification="true">
      <position>anywhere</position>
      <modification_site index="0" site="V" />
      <type>standard</type>
      <terminus_type>none</terminus_type>
   </modification>
   <modification index="408" title="Val-&gt;Pro" description="Val-&gt;Pro substitution" create_date="2012-02-12T04:53:12.13853+01:00" last_modified_date="2012-02-12T11:55:56.6720015+01:00" user="cox" reporterCorrectionM2="0" reporterCorrectionM1="0" reporterCorrectionP1="0" reporterCorrectionP2="0" composition="H(-2)" multi_modification="true">
      <position>anywhere</position>
      <modification_site index="0" site="V" />
      <type>standard</type>
      <terminus_type>none</terminus_type>
   </modification>
   <modification index="409" title="Val-&gt;Ser" description="Val-&gt;Ser substitution" create_date="2012-02-12T04:53:16.3193373+01:00" last_modified_date="2012-02-12T11:59:15.11995+01:00" user="cox" reporterCorrectionM2="0" reporterCorrectionM1="0" reporterCorrectionP1="0" reporterCorrectionP2="0" composition="C(-2) H(-4) O" multi_modification="true">
      <position>anywhere</position>
      <modification_site index="0" site="V" />
      <type>standard</type>
      <terminus_type>none</terminus_type>
   </modification>
   <modification index="410" title="Val-&gt;Thr" description="Val-&gt;Thr substitution" create_date="2012-02-12T04:53:20.141344+01:00" last_modified_date="2012-02-12T12:00:06.0852396+01:00" user="cox" reporterCorrectionM2="0" reporterCorrectionM1="0" reporterCorrectionP1="0" reporterCorrectionP2="0" composition="C(-1) H(-2) O" multi_modification="true">
      <position>anywhere</position>
      <modification_site index="0" site="V" />
      <type>standard</type>
      <terminus_type>none</terminus_type>
   </modification>
   <modification index="411" title="Val-&gt;Trp" description="Val-&gt;Trp substitution" create_date="2012-02-12T04:53:24.1505511+01:00" last_modified_date="2012-02-12T12:01:40.7774059+01:00" user="cox" reporterCorrectionM2="0" reporterCorrectionM1="0" reporterCorrectionP1="0" reporterCorrectionP2="0" composition="H C(6) N" multi_modification="true">
      <position>anywhere</position>
      <modification_site index="0" site="V" />
      <type>standard</type>
      <terminus_type>none</terminus_type>
   </modification>
   <modification index="412" title="Val-&gt;Tyr" description="Val-&gt;Tyr substitution" create_date="2012-02-12T04:53:28.1129581+01:00" last_modified_date="2012-02-12T12:02:42.0855136+01:00" user="cox" reporterCorrectionM2="0" reporterCorrectionM1="0" reporterCorrectionP1="0" reporterCorrectionP2="0" composition="C(4) O" multi_modification="true">
      <position>anywhere</position>
      <modification_site index="0" site="V" />
      <type>standard</type>
      <terminus_type>none</terminus_type>
   </modification>
   <modification index="413" title="Val-&gt;Xle" description="Val-&gt;Leu/Ile substitution" create_date="2012-02-12T04:53:33.0113667+01:00" last_modified_date="2012-02-12T12:05:12.641378+01:00" user="cox" reporterCorrectionM2="0" reporterCorrectionM1="0" reporterCorrectionP1="0" reporterCorrectionP2="0" composition="C H(2)" multi_modification="true">
      <position>anywhere</position>
      <modification_site index="0" site="V" />
      <type>standard</type>
      <terminus_type>none</terminus_type>
   </modification>
   <modification index="414" title="Xle-&gt;Ala" description="Leu/Ile-&gt;Ala substitution" create_date="2012-02-12T12:17:30.6470753+01:00" last_modified_date="2012-02-12T12:18:10.1931448+01:00" user="cox" reporterCorrectionM2="0" reporterCorrectionM1="0" reporterCorrectionP1="0" reporterCorrectionP2="0" composition="C(-3) H(-6)" multi_modification="true">
      <position>anywhere</position>
      <modification_site index="0" site="I" />
      <modification_site index="1" site="L" />
      <type>standard</type>
      <terminus_type>none</terminus_type>
   </modification>
   <modification index="415" title="Xle-&gt;Arg" description="Leu/Ile-&gt;Arg substitution" create_date="2012-02-12T12:18:53.3116205+01:00" last_modified_date="2012-02-12T12:34:45.2058942+01:00" user="cox" reporterCorrectionM2="0" reporterCorrectionM1="0" reporterCorrectionP1="0" reporterCorrectionP2="0" composition="H N(3)" multi_modification="true">
      <position>anywhere</position>
      <modification_site index="0" site="I" />
      <modification_site index="1" site="L" />
      <type>standard</type>
      <terminus_type>none</terminus_type>
   </modification>
   <modification index="416" title="Xle-&gt;Asn" description="Leu/Ile-&gt;Asn substitution" create_date="2012-02-12T12:18:56.3536258+01:00" last_modified_date="2012-02-12T12:35:55.7960182+01:00" user="cox" reporterCorrectionM2="0" reporterCorrectionM1="0" reporterCorrectionP1="0" reporterCorrectionP2="0" composition="C(-2) H(-5) N O" multi_modification="true">
      <position>anywhere</position>
      <modification_site index="0" site="I" />
      <modification_site index="1" site="L" />
      <type>standard</type>
      <terminus_type>none</terminus_type>
   </modification>
   <modification index="417" title="Xle-&gt;Asp" description="Leu/Ile-&gt;Asp substitution" create_date="2012-02-12T12:18:59.2552309+01:00" last_modified_date="2012-02-12T12:36:50.1309137+01:00" user="cox" reporterCorrectionM2="0" reporterCorrectionM1="0" reporterCorrectionP1="0" reporterCorrectionP2="0" composition="C(-2) H(-6) O(2)" multi_modification="true">
      <position>anywhere</position>
      <modification_site index="0" site="I" />
      <modification_site index="1" site="L" />
      <type>standard</type>
      <terminus_type>none</terminus_type>
   </modification>
   <modification index="418" title="Xle-&gt;Cys" description="Leu/Ile-&gt;Cys substitution" create_date="2012-02-12T12:19:02.5624367+01:00" last_modified_date="2012-02-12T12:37:42.6718059+01:00" user="cox" reporterCorrectionM2="0" reporterCorrectionM1="0" reporterCorrectionP1="0" reporterCorrectionP2="0" composition="C(-3) H(-6) S" multi_modification="true">
      <position>anywhere</position>
      <modification_site index="0" site="I" />
      <modification_site index="1" site="L" />
      <type>standard</type>
      <terminus_type>none</terminus_type>
   </modification>
   <modification index="419" title="Xle-&gt;Gln" description="Leu/Ile-&gt;Gln substitution" create_date="2012-02-12T12:19:05.6356421+01:00" last_modified_date="2012-02-12T12:38:53.5427304+01:00" user="cox" reporterCorrectionM2="0" reporterCorrectionM1="0" reporterCorrectionP1="0" reporterCorrectionP2="0" composition="C(-1) H(-3) N O" multi_modification="true">
      <position>anywhere</position>
      <modification_site index="0" site="I" />
      <modification_site index="1" site="L" />
      <type>standard</type>
      <terminus_type>none</terminus_type>
   </modification>
   <modification index="420" title="Xle-&gt;Glu" description="Leu/Ile-&gt;Glu substitution" create_date="2012-02-12T12:19:09.1456483+01:00" last_modified_date="2012-02-12T12:39:49.9524295+01:00" user="cox" reporterCorrectionM2="0" reporterCorrectionM1="0" reporterCorrectionP1="0" reporterCorrectionP2="0" composition="C(-1) H(-4) O(2)" multi_modification="true">
      <position>anywhere</position>
      <modification_site index="0" site="I" />
      <modification_site index="1" site="L" />
      <type>standard</type>
      <terminus_type>none</terminus_type>
   </modification>
   <modification index="421" title="Xle-&gt;Gly" description="Leu/Ile-&gt;Gly substitution" create_date="2012-02-12T12:19:12.3436539+01:00" last_modified_date="2012-02-12T12:43:05.0693739+01:00" user="cox" reporterCorrectionM2="0" reporterCorrectionM1="0" reporterCorrectionP1="0" reporterCorrectionP2="0" composition="C(-4) H(-8)" multi_modification="true">
      <position>anywhere</position>
      <modification_site index="0" site="I" />
      <modification_site index="1" site="L" />
      <type>standard</type>
      <terminus_type>none</terminus_type>
   </modification>
   <modification index="422" title="Xle-&gt;His" description="Leu/Ile-&gt;His substitution" create_date="2012-02-12T12:19:16.0096604+01:00" last_modified_date="2012-02-12T12:48:52.3727839+01:00" user="cox" reporterCorrectionM2="0" reporterCorrectionM1="0" reporterCorrectionP1="0" reporterCorrectionP2="0" composition="H(-4) N(2)" multi_modification="true">
      <position>anywhere</position>
      <modification_site index="0" site="I" />
      <modification_site index="1" site="L" />
      <type>standard</type>
      <terminus_type>none</terminus_type>
   </modification>
   <modification index="423" title="Xle-&gt;Lys" description="Leu/Ile-&gt;Lys substitution" create_date="2012-02-12T12:19:19.1764659+01:00" last_modified_date="2012-02-12T12:50:28.5469528+01:00" user="cox" reporterCorrectionM2="0" reporterCorrectionM1="0" reporterCorrectionP1="0" reporterCorrectionP2="0" composition="H N" multi_modification="true">
      <position>anywhere</position>
      <modification_site index="0" site="I" />
      <modification_site index="1" site="L" />
      <type>standard</type>
      <terminus_type>none</terminus_type>
   </modification>
   <modification index="424" title="Xle-&gt;Met" description="Leu/Ile-&gt;Met substitution" create_date="2012-02-12T12:19:22.5616719+01:00" last_modified_date="2012-02-12T12:51:28.5602582+01:00" user="cox" reporterCorrectionM2="0" reporterCorrectionM1="0" reporterCorrectionP1="0" reporterCorrectionP2="0" composition="C(-1) H(-2) S" multi_modification="true">
      <position>anywhere</position>
      <modification_site index="0" site="I" />
      <modification_site index="1" site="L" />
      <type>standard</type>
      <terminus_type>none</terminus_type>
   </modification>
   <modification index="425" title="Xle-&gt;Phe" description="Leu/Ile-&gt;Phe substitution" create_date="2012-02-12T12:19:25.7596775+01:00" last_modified_date="2012-02-12T12:52:21.8811519+01:00" user="cox" reporterCorrectionM2="0" reporterCorrectionM1="0" reporterCorrectionP1="0" reporterCorrectionP2="0" composition="H(-2) C(3)" multi_modification="true">
      <position>anywhere</position>
      <modification_site index="0" site="I" />
      <modification_site index="1" site="L" />
      <type>standard</type>
      <terminus_type>none</terminus_type>
   </modification>
   <modification index="426" title="Xle-&gt;Pro" description="Leu/Ile-&gt;Pro substitution" create_date="2012-02-12T12:19:29.441284+01:00" last_modified_date="2012-02-12T12:54:02.4545285+01:00" user="cox" reporterCorrectionM2="0" reporterCorrectionM1="0" reporterCorrectionP1="0" reporterCorrectionP2="0" composition="C(-1) H(-4)" multi_modification="true">
      <position>anywhere</position>
      <modification_site index="0" site="I" />
      <modification_site index="1" site="L" />
      <type>standard</type>
      <terminus_type>none</terminus_type>
   </modification>
   <modification index="427" title="Xle-&gt;Ser" description="Leu/Ile-&gt;Ser substitution" create_date="2012-02-12T12:19:33.0136902+01:00" last_modified_date="2012-02-12T12:55:25.5246744+01:00" user="cox" reporterCorrectionM2="0" reporterCorrectionM1="0" reporterCorrectionP1="0" reporterCorrectionP2="0" composition="C(-3) H(-6) O" multi_modification="true">
      <position>anywhere</position>
      <modification_site index="0" site="I" />
      <modification_site index="1" site="L" />
      <type>standard</type>
      <terminus_type>none</terminus_type>
   </modification>
   <modification index="428" title="Xle-&gt;Thr" description="Leu/Ile-&gt;Thr substitution" create_date="2012-02-12T12:19:36.7108967+01:00" last_modified_date="2012-02-12T12:56:29.7811873+01:00" user="cox" reporterCorrectionM2="0" reporterCorrectionM1="0" reporterCorrectionP1="0" reporterCorrectionP2="0" composition="C(-2) H(-4) O" multi_modification="true">
      <position>anywhere</position>
      <modification_site index="0" site="I" />
      <modification_site index="1" site="L" />
      <type>standard</type>
      <terminus_type>none</terminus_type>
   </modification>
   <modification index="429" title="Xle-&gt;Trp" description="Leu/Ile-&gt;Trp substitution" create_date="2012-02-12T12:19:40.0649026+01:00" last_modified_date="2012-02-12T12:57:25.2704848+01:00" user="cox" reporterCorrectionM2="0" reporterCorrectionM1="0" reporterCorrectionP1="0" reporterCorrectionP2="0" composition="H(-1) C(5) N" multi_modification="true">
      <position>anywhere</position>
      <modification_site index="0" site="I" />
      <modification_site index="1" site="L" />
      <type>standard</type>
      <terminus_type>none</terminus_type>
   </modification>
   <modification index="430" title="Xle-&gt;Tyr" description="Leu/Ile-&gt;Tyr substitution" create_date="2012-02-12T12:19:43.5281087+01:00" last_modified_date="2012-02-12T12:58:17.811377+01:00" user="cox" reporterCorrectionM2="0" reporterCorrectionM1="0" reporterCorrectionP1="0" reporterCorrectionP2="0" composition="H(-2) C(3) O" multi_modification="true">
      <position>anywhere</position>
      <modification_site index="0" site="I" />
      <modification_site index="1" site="L" />
      <type>standard</type>
      <terminus_type>none</terminus_type>
   </modification>
   <modification index="431" title="Xle-&gt;Val" description="Leu/Ile-&gt;Val substitution" create_date="2012-02-12T12:19:47.5217157+01:00" last_modified_date="2012-02-12T12:59:10.8358702+01:00" user="cox" reporterCorrectionM2="0" reporterCorrectionM1="0" reporterCorrectionP1="0" reporterCorrectionP2="0" composition="C(-1) H(-2)" multi_modification="true">
      <position>anywhere</position>
      <modification_site index="0" site="I" />
      <modification_site index="1" site="L" />
      <type>standard</type>
      <terminus_type>none</terminus_type>
   </modification>
   <modification index="432" title="CamCys-&gt;Ala" description="CamCys-&gt;Ala substitution" create_date="2012-02-12T12:59:43.2683271+01:00" last_modified_date="2012-02-12T20:56:53.8762138+01:00" user="cox" reporterCorrectionM2="0" reporterCorrectionM1="0" reporterCorrectionP1="0" reporterCorrectionP2="0" composition="S(-1) H(-3) C(-2) N(-1) O(-1)" multi_modification="true">
      <position>anywhere</position>
      <modification_site index="0" site="C" />
      <type>standard</type>
      <terminus_type>none</terminus_type>
   </modification>
   <modification index="433" title="CamCys-&gt;Arg" description="CamCys-&gt;Arg substitution" create_date="2012-02-12T12:59:46.3571326+01:00" last_modified_date="2012-02-12T20:57:30.988679+01:00" user="cox" reporterCorrectionM2="0" reporterCorrectionM1="0" reporterCorrectionP1="0" reporterCorrectionP2="0" composition="S(-1) H(4) C N(2) O(-1)" multi_modification="true">
      <position>anywhere</position>
      <modification_site index="0" site="C" />
      <type>standard</type>
      <terminus_type>none</terminus_type>
   </modification>
   <modification index="434" title="CamCys-&gt;Asn" description="CamCys-&gt;Asn substitution" create_date="2012-02-12T12:59:48.9311371+01:00" last_modified_date="2012-02-12T20:58:05.8079401+01:00" user="cox" reporterCorrectionM2="0" reporterCorrectionM1="0" reporterCorrectionP1="0" reporterCorrectionP2="0" composition="S(-1) H(-2) C(-1)" multi_modification="true">
      <position>anywhere</position>
      <modification_site index="0" site="C" />
      <type>standard</type>
      <terminus_type>none</terminus_type>
   </modification>
   <modification index="435" title="CamCys-&gt;Asp" description="CamCys-&gt;Asp substitution" create_date="2012-02-12T12:59:51.5051416+01:00" last_modified_date="2012-02-12T20:58:32.5619871+01:00" user="cox" reporterCorrectionM2="0" reporterCorrectionM1="0" reporterCorrectionP1="0" reporterCorrectionP2="0" composition="S(-1) O H(-3) C(-1) N(-1)" multi_modification="true">
      <position>anywhere</position>
      <modification_site index="0" site="C" />
      <type>standard</type>
      <terminus_type>none</terminus_type>
   </modification>
   <modification index="436" title="CamCys-&gt;Gln" description="CamCys-&gt;Gln substitution" create_date="2012-02-12T12:59:54.2195464+01:00" last_modified_date="2012-02-12T20:59:09.6276522+01:00" user="cox" reporterCorrectionM2="0" reporterCorrectionM1="0" reporterCorrectionP1="0" reporterCorrectionP2="0" composition="S(-1)" multi_modification="true">
      <position>anywhere</position>
      <modification_site index="0" site="C" />
      <type>standard</type>
      <terminus_type>none</terminus_type>
   </modification>
   <modification index="437" title="CamCys-&gt;Glu" description="CamCys-&gt;Glu substitution" create_date="2012-02-12T12:59:57.6047523+01:00" last_modified_date="2012-02-12T20:59:42.9181107+01:00" user="cox" reporterCorrectionM2="0" reporterCorrectionM1="0" reporterCorrectionP1="0" reporterCorrectionP2="0" composition="S(-1) O H(-1) N(-1)" multi_modification="true">
      <position>anywhere</position>
      <modification_site index="0" site="C" />
      <type>standard</type>
      <terminus_type>none</terminus_type>
   </modification>
   <modification index="438" title="CamCys-&gt;Gly" description="CamCys-&gt;Gly substitution" create_date="2012-02-12T13:00:00.5531575+01:00" last_modified_date="2012-02-12T21:00:16.9105704+01:00" user="cox" reporterCorrectionM2="0" reporterCorrectionM1="0" reporterCorrectionP1="0" reporterCorrectionP2="0" composition="S(-1) H(-5) C(-3) N(-1) O(-1)" multi_modification="true">
      <position>anywhere</position>
      <modification_site index="0" site="C" />
      <type>standard</type>
      <terminus_type>none</terminus_type>
   </modification>
   <modification index="439" title="CamCys-&gt;His" description="CamCys-&gt;His substitution" create_date="2012-02-12T13:00:03.7511631+01:00" last_modified_date="2012-02-12T21:01:51.3375362+01:00" user="cox" reporterCorrectionM2="0" reporterCorrectionM1="0" reporterCorrectionP1="0" reporterCorrectionP2="0" composition="S(-1) C N H(-1) O(-1)" multi_modification="true">
      <position>anywhere</position>
      <modification_site index="0" site="C" />
      <type>standard</type>
      <terminus_type>none</terminus_type>
   </modification>
   <modification index="440" title="CamCys-&gt;Lys" description="CamCys-&gt;Lys substitution" create_date="2012-02-12T13:00:06.6059681+01:00" last_modified_date="2012-02-12T21:02:18.9495847+01:00" user="cox" reporterCorrectionM2="0" reporterCorrectionM1="0" reporterCorrectionP1="0" reporterCorrectionP2="0" composition="S(-1) H(4) C O(-1)" multi_modification="true">
      <position>anywhere</position>
      <modification_site index="0" site="C" />
      <type>standard</type>
      <terminus_type>none</terminus_type>
   </modification>
   <modification index="441" title="CamCys-&gt;Met" description="CamCys-&gt;Met substitution" create_date="2012-02-12T13:00:09.8351738+01:00" last_modified_date="2012-02-12T21:02:50.1808396+01:00" user="cox" reporterCorrectionM2="0" reporterCorrectionM1="0" reporterCorrectionP1="0" reporterCorrectionP2="0" composition="H N(-1) O(-1)" multi_modification="true">
      <position>anywhere</position>
      <modification_site index="0" site="C" />
      <type>standard</type>
      <terminus_type>none</terminus_type>
   </modification>
   <modification index="442" title="CamCys-&gt;Phe" description="CamCys-&gt;Phe substitution" create_date="2012-02-12T13:00:12.9083792+01:00" last_modified_date="2012-02-12T21:03:52.0473484+01:00" user="cox" reporterCorrectionM2="0" reporterCorrectionM1="0" reporterCorrectionP1="0" reporterCorrectionP2="0" composition="S(-1) H C(4) N(-1) O(-1)" multi_modification="true">
      <position>anywhere</position>
      <modification_site index="0" site="C" />
      <type>standard</type>
      <terminus_type>none</terminus_type>
   </modification>
   <modification index="443" title="CamCys-&gt;Pro" description="CamCys-&gt;Pro substitution" create_date="2012-02-12T13:00:16.1375849+01:00" last_modified_date="2012-02-12T21:04:25.9306079+01:00" user="cox" reporterCorrectionM2="0" reporterCorrectionM1="0" reporterCorrectionP1="0" reporterCorrectionP2="0" composition="S(-1) H(-1) N(-1) O(-1)" multi_modification="true">
      <position>anywhere</position>
      <modification_site index="0" site="C" />
      <type>standard</type>
      <terminus_type>none</terminus_type>
   </modification>
   <modification index="444" title="CamCys-&gt;Ser" description="CamCys-&gt;Ser substitution" create_date="2012-02-12T13:00:19.3979906+01:00" last_modified_date="2012-02-12T21:04:57.8014639+01:00" user="cox" reporterCorrectionM2="0" reporterCorrectionM1="0" reporterCorrectionP1="0" reporterCorrectionP2="0" composition="S(-1) H(-3) C(-2) N(-1)" multi_modification="true">
      <position>anywhere</position>
      <modification_site index="0" site="C" />
      <type>standard</type>
      <terminus_type>none</terminus_type>
   </modification>
   <modification index="445" title="CamCys-&gt;Thr" description="CamCys-&gt;Thr substitution" create_date="2012-02-12T13:00:22.1279954+01:00" last_modified_date="2012-02-12T21:05:27.2231156+01:00" user="cox" reporterCorrectionM2="0" reporterCorrectionM1="0" reporterCorrectionP1="0" reporterCorrectionP2="0" composition="S(-1) H(-1) C(-1) N(-1)" multi_modification="true">
      <position>anywhere</position>
      <modification_site index="0" site="C" />
      <type>standard</type>
      <terminus_type>none</terminus_type>
   </modification>
   <modification index="446" title="CamCys-&gt;Trp" description="CamCys-&gt;Trp substitution" create_date="2012-02-12T13:00:25.9188021+01:00" last_modified_date="2012-02-12T21:05:57.2063683+01:00" user="cox" reporterCorrectionM2="0" reporterCorrectionM1="0" reporterCorrectionP1="0" reporterCorrectionP2="0" composition="S(-1) H(3) C(6) O(-1)" multi_modification="true">
      <position>anywhere</position>
      <modification_site index="0" site="C" />
      <type>standard</type>
      <terminus_type>none</terminus_type>
   </modification>
   <modification index="447" title="CamCys-&gt;Tyr" description="CamCys-&gt;Tyr substitution" create_date="2012-02-12T13:00:29.3664081+01:00" last_modified_date="2012-02-12T21:06:26.0508189+01:00" user="cox" reporterCorrectionM2="0" reporterCorrectionM1="0" reporterCorrectionP1="0" reporterCorrectionP2="0" composition="S(-1) H C(4) N(-1)" multi_modification="true">
      <position>anywhere</position>
      <modification_site index="0" site="C" />
      <type>standard</type>
      <terminus_type>none</terminus_type>
   </modification>
   <modification index="448" title="CamCys-&gt;Val" description="CamCys-&gt;Val substitution" create_date="2012-02-12T13:00:33.5628155+01:00" last_modified_date="2012-02-12T21:06:52.5552655+01:00" user="cox" reporterCorrectionM2="0" reporterCorrectionM1="0" reporterCorrectionP1="0" reporterCorrectionP2="0" composition="S(-1) H N(-1) O(-1)" multi_modification="true">
      <position>anywhere</position>
      <modification_site index="0" site="C" />
      <type>standard</type>
      <terminus_type>none</terminus_type>
   </modification>
   <modification index="449" title="CamCys-&gt;Xle" description="CamCys-&gt;Xle substitution" create_date="2012-02-12T13:00:37.7124228+01:00" last_modified_date="2012-02-12T21:07:31.3837337+01:00" user="cox" reporterCorrectionM2="0" reporterCorrectionM1="0" reporterCorrectionP1="0" reporterCorrectionP2="0" composition="S(-1) H(3) C N(-1) O(-1)" multi_modification="true">
      <position>anywhere</position>
      <modification_site index="0" site="C" />
      <type>standard</type>
      <terminus_type>none</terminus_type>
   </modification>
   <modification index="450" title="Ala-&gt;CamCys" description="Ala-&gt;CamCys substitution" create_date="2012-02-12T13:01:09.0684778+01:00" last_modified_date="2012-02-12T14:17:52.1871653+01:00" user="cox" reporterCorrectionM2="0" reporterCorrectionM1="0" reporterCorrectionP1="0" reporterCorrectionP2="0" composition="S H(3) C(2) N O" multi_modification="true">
      <position>anywhere</position>
      <modification_site index="0" site="A" />
      <type>standard</type>
      <terminus_type>none</terminus_type>
   </modification>
   <modification index="451" title="Arg-&gt;CamCys" description="Arg-&gt;CamCys substitution" create_date="2012-02-12T13:01:14.3412871+01:00" last_modified_date="2012-02-12T14:18:17.7088102+01:00" user="cox" reporterCorrectionM2="0" reporterCorrectionM1="0" reporterCorrectionP1="0" reporterCorrectionP2="0" composition="H(-4) C(-1) N(-2) S O" multi_modification="true">
      <position>anywhere</position>
      <modification_site index="0" site="R" />
      <type>standard</type>
      <terminus_type>none</terminus_type>
   </modification>
   <modification index="452" title="Asn-&gt;CamCys" description="Asn-&gt;CamCys substitution" create_date="2012-02-12T13:01:22.4689014+01:00" last_modified_date="2012-02-12T14:18:45.0556582+01:00" user="cox" reporterCorrectionM2="0" reporterCorrectionM1="0" reporterCorrectionP1="0" reporterCorrectionP2="0" composition="S H(2) C" multi_modification="true">
      <position>anywhere</position>
      <modification_site index="0" site="N" />
      <type>standard</type>
      <terminus_type>none</terminus_type>
   </modification>
   <modification index="453" title="Asp-&gt;CamCys" description="Asp-&gt;CamCys substitution" create_date="2012-02-12T13:01:27.3205099+01:00" last_modified_date="2012-02-12T14:19:15.4289115+01:00" user="cox" reporterCorrectionM2="0" reporterCorrectionM1="0" reporterCorrectionP1="0" reporterCorrectionP2="0" composition="O(-1) S H(3) C N" multi_modification="true">
      <position>anywhere</position>
      <modification_site index="0" site="D" />
      <type>standard</type>
      <terminus_type>none</terminus_type>
   </modification>
   <modification index="454" title="Gln-&gt;CamCys" description="Gln-&gt;CamCys substitution" create_date="2012-02-12T13:01:40.3621328+01:00" last_modified_date="2012-02-12T14:19:43.6961612+01:00" user="cox" reporterCorrectionM2="0" reporterCorrectionM1="0" reporterCorrectionP1="0" reporterCorrectionP2="0" composition="S" multi_modification="true">
      <position>anywhere</position>
      <modification_site index="0" site="Q" />
      <type>standard</type>
      <terminus_type>none</terminus_type>
   </modification>
   <modification index="455" title="Glu-&gt;CamCys" description="Glu-&gt;CamCys substitution" create_date="2012-02-12T13:01:45.1045411+01:00" last_modified_date="2012-02-12T14:20:17.15822+01:00" user="cox" reporterCorrectionM2="0" reporterCorrectionM1="0" reporterCorrectionP1="0" reporterCorrectionP2="0" composition="O(-1) S H N" multi_modification="true">
      <position>anywhere</position>
      <modification_site index="0" site="E" />
      <type>standard</type>
      <terminus_type>none</terminus_type>
   </modification>
   <modification index="456" title="Gly-&gt;CamCys" description="Gly-&gt;CamCys substitution" create_date="2012-02-12T13:01:53.0917552+01:00" last_modified_date="2012-02-12T14:20:52.3674818+01:00" user="cox" reporterCorrectionM2="0" reporterCorrectionM1="0" reporterCorrectionP1="0" reporterCorrectionP2="0" composition="H(5) C(3) S N O" multi_modification="true">
      <position>anywhere</position>
      <modification_site index="0" site="G" />
      <type>standard</type>
      <terminus_type>none</terminus_type>
   </modification>
   <modification index="457" title="His-&gt;CamCys" description="His-&gt;CamCys substitution" create_date="2012-02-12T13:01:57.3505626+01:00" last_modified_date="2012-02-12T14:21:18.5443278+01:00" user="cox" reporterCorrectionM2="0" reporterCorrectionM1="0" reporterCorrectionP1="0" reporterCorrectionP2="0" composition="C(-1) N(-1) S H O" multi_modification="true">
      <position>anywhere</position>
      <modification_site index="0" site="H" />
      <type>standard</type>
      <terminus_type>none</terminus_type>
   </modification>
   <modification index="458" title="Lys-&gt;CamCys" description="Lys-&gt;CamCys substitution" create_date="2012-02-12T13:02:02.2957713+01:00" last_modified_date="2012-02-12T14:24:49.6126985+01:00" user="cox" reporterCorrectionM2="0" reporterCorrectionM1="0" reporterCorrectionP1="0" reporterCorrectionP2="0" composition="H(-4) C(-1) S O" multi_modification="true">
      <position>anywhere</position>
      <modification_site index="0" site="K" />
      <type>standard</type>
      <terminus_type>none</terminus_type>
   </modification>
   <modification index="459" title="Met-&gt;CamCys" description="Met-&gt;CamCys substitution" create_date="2012-02-12T13:02:10.4389856+01:00" last_modified_date="2012-02-12T14:25:45.5543968+01:00" user="cox" reporterCorrectionM2="0" reporterCorrectionM1="0" reporterCorrectionP1="0" reporterCorrectionP2="0" composition="H(-1) N O" multi_modification="true">
      <position>anywhere</position>
      <modification_site index="0" site="M" />
      <type>standard</type>
      <terminus_type>none</terminus_type>
   </modification>
   <modification index="460" title="Phe-&gt;CamCys" description="Phe-&gt;CamCys substitution" create_date="2012-02-12T13:02:14.6665931+01:00" last_modified_date="2012-02-12T14:26:09.5472389+01:00" user="cox" reporterCorrectionM2="0" reporterCorrectionM1="0" reporterCorrectionP1="0" reporterCorrectionP2="0" composition="H(-1) C(-4) S N O" multi_modification="true">
      <position>anywhere</position>
      <modification_site index="0" site="F" />
      <type>standard</type>
      <terminus_type>none</terminus_type>
   </modification>
   <modification index="461" title="Pro-&gt;CamCys" description="Pro-&gt;CamCys substitution" create_date="2012-02-12T13:02:25.4774121+01:00" last_modified_date="2012-02-12T14:26:38.1108891+01:00" user="cox" reporterCorrectionM2="0" reporterCorrectionM1="0" reporterCorrectionP1="0" reporterCorrectionP2="0" composition="S H N O" multi_modification="true">
      <position>anywhere</position>
      <modification_site index="0" site="P" />
      <type>standard</type>
      <terminus_type>none</terminus_type>
   </modification>
   <modification index="462" title="Ser-&gt;CamCys" description="Ser-&gt;CamCys substitution" create_date="2012-02-12T13:02:29.9546199+01:00" last_modified_date="2012-02-12T14:27:05.7229376+01:00" user="cox" reporterCorrectionM2="0" reporterCorrectionM1="0" reporterCorrectionP1="0" reporterCorrectionP2="0" composition="S H(3) C(2) N" multi_modification="true">
      <position>anywhere</position>
      <modification_site index="0" site="S" />
      <type>standard</type>
      <terminus_type>none</terminus_type>
   </modification>
   <modification index="463" title="Thr-&gt;CamCys" description="Thr-&gt;CamCys substitution" create_date="2012-02-12T13:02:38.5970351+01:00" last_modified_date="2012-02-12T14:27:34.2241876+01:00" user="cox" reporterCorrectionM2="0" reporterCorrectionM1="0" reporterCorrectionP1="0" reporterCorrectionP2="0" composition="S H C N" multi_modification="true">
      <position>anywhere</position>
      <modification_site index="0" site="T" />
      <type>standard</type>
      <terminus_type>none</terminus_type>
   </modification>
   <modification index="464" title="Trp-&gt;CamCys" description="Trp-&gt;CamCys substitution" create_date="2012-02-12T13:02:44.7434459+01:00" last_modified_date="2012-02-12T14:27:57.3434282+01:00" user="cox" reporterCorrectionM2="0" reporterCorrectionM1="0" reporterCorrectionP1="0" reporterCorrectionP2="0" composition="H(-2) C(-6) S O" multi_modification="true">
      <position>anywhere</position>
      <modification_site index="0" site="W" />
      <type>standard</type>
      <terminus_type>none</terminus_type>
   </modification>
   <modification index="465" title="Tyr-&gt;CamCys" description="Tyr-&gt;CamCys substitution" create_date="2012-02-12T13:02:53.7134616+01:00" last_modified_date="2012-02-12T14:28:23.6450744+01:00" user="cox" reporterCorrectionM2="0" reporterCorrectionM1="0" reporterCorrectionP1="0" reporterCorrectionP2="0" composition="C(-4) H(-1) S N" multi_modification="true">
      <position>anywhere</position>
      <modification_site index="0" site="Y" />
      <type>standard</type>
      <terminus_type>none</terminus_type>
   </modification>
   <modification index="466" title="Val-&gt;CamCys" description="Val-&gt;CamCys substitution" create_date="2012-02-12T13:02:58.2686696+01:00" last_modified_date="2012-02-12T14:28:51.5067234+01:00" user="cox" reporterCorrectionM2="0" reporterCorrectionM1="0" reporterCorrectionP1="0" reporterCorrectionP2="0" composition="H(-1) S N O" multi_modification="true">
      <position>anywhere</position>
      <modification_site index="0" site="V" />
      <type>standard</type>
      <terminus_type>none</terminus_type>
   </modification>
   <modification index="467" title="Xle-&gt;CamCys" description="Leu/Ile-&gt;CamCys substitution" create_date="2012-02-12T13:03:06.2714837+01:00" last_modified_date="2012-02-12T14:29:18.5727709+01:00" user="cox" reporterCorrectionM2="0" reporterCorrectionM1="0" reporterCorrectionP1="0" reporterCorrectionP2="0" composition="C(-1) H(-3) S N O" multi_modification="true">
      <position>anywhere</position>
      <modification_site index="0" site="I" />
      <modification_site index="1" site="L" />
      <type>standard</type>
      <terminus_type>none</terminus_type>
   </modification>
   <modification index="468" title="Leu7" description="Leucine-13C6 15N1" create_date="2012-03-14T11:27:13.8771423+01:00" last_modified_date="2012-03-14T11:30:52.8703269+01:00" user="cox" reporterCorrectionM2="0" reporterCorrectionM1="0" reporterCorrectionP1="0" reporterCorrectionP2="0" composition="C(-6) Cx(6) N(-1) Nx" multi_modification="false">
      <position>anywhere</position>
      <modification_site index="0" site="L" />
      <type>label</type>
      <terminus_type>none</terminus_type>
   </modification>
   <modification index="469" title="Ile7" description="Isoleucine-13C6 15N1" create_date="2012-06-11T21:21:24.4946343+02:00" last_modified_date="2012-06-11T21:21:24.4946343+02:00" user="cox" reporterCorrectionM2="0" reporterCorrectionM1="0" reporterCorrectionP1="0" reporterCorrectionP2="0" composition="C(-6) Cx(6) N(-1) Nx" multi_modification="false">
      <position>anywhere</position>
      <modification_site index="0" site="I" />
      <type>label</type>
      <terminus_type>none</terminus_type>
   </modification>
   <modification index="470" title="DSSO alkene fragment" description="DSSO alkene fragment" create_date="2012-08-10T12:26:00.3194449+02:00" last_modified_date="2012-08-10T12:27:14.4819751+02:00" user="H. Schiller and R.A. Scheltema" reporterCorrectionM2="0" reporterCorrectionM1="0" reporterCorrectionP1="0" reporterCorrectionP2="0" composition="C(3) O H(2)" multi_modification="false">
      <position>notCterm</position>
      <modification_site index="0" site="K" />
      <type>standard</type>
      <terminus_type>none</terminus_type>
   </modification>
   <modification index="471" title="DSSO sulfenic acid fragment" description="DSSO sulfenic acid fragment" create_date="2012-08-10T12:29:02.012964+02:00" last_modified_date="2012-08-10T12:30:19.2954997+02:00" user="H. Schiller and R.A. Scheltema" reporterCorrectionM2="0" reporterCorrectionM1="0" reporterCorrectionP1="0" reporterCorrectionP2="0" composition="C(3) O(2) S H(4)" multi_modification="false">
      <position>notCterm</position>
      <modification_site index="0" site="K" />
      <type>standard</type>
      <terminus_type>none</terminus_type>
   </modification>
   <modification index="472" title="DSSO unsaturated thiol fragment" description="DSSO unsaturated thiol fragment" create_date="2012-08-10T13:27:39.5371444+02:00" last_modified_date="2012-08-10T13:29:27.458134+02:00" user="H. Schiller and R.A. Scheltema" reporterCorrectionM2="0" reporterCorrectionM1="0" reporterCorrectionP1="0" reporterCorrectionP2="0" composition="C(3) O H(2) S" multi_modification="false">
      <position>notCterm</position>
      <modification_site index="0" site="K" />
      <type>standard</type>
      <terminus_type>none</terminus_type>
   </modification>
   <modification index="473" title="DSSO H2O" description="DSSO half hydrolyzed" create_date="2012-08-13T10:56:54.9894003+02:00" last_modified_date="2012-08-13T11:06:50.3002337+02:00" user="H. Schiller and R.A. Scheltema" reporterCorrectionM2="0" reporterCorrectionM1="0" reporterCorrectionP1="0" reporterCorrectionP2="0" composition="C(6) O(4) H(8) S" multi_modification="false">
      <position>notCterm</position>
      <modification_site index="0" site="K" />
      <type>standard</type>
      <terminus_type>none</terminus_type>
   </modification>
   <modification index="473" title="DSSO Tris" description="DSSO half hydrolyzed" create_date="2012-08-13T10:56:54.9894003+02:00" last_modified_date="2012-08-13T11:06:50.3002337+02:00" user="H. Schiller and R.A. Scheltema" reporterCorrectionM2="0" reporterCorrectionM1="0" reporterCorrectionP1="0" reporterCorrectionP2="0" composition="C(10) O(6) N H(17) S" multi_modification="false">
      <position>notCterm</position>
      <modification_site index="0" site="K" />
      <type>standard</type>
      <terminus_type>none</terminus_type>
   </modification>
   <modification index="474" title="DSSO" description="DSSO complete linker" create_date="2012-11-17T18:25:05.23221+01:00" last_modified_date="2012-11-17T18:26:29.852759+01:00" user="H. Schiller and R.A. Scheltema" reporterCorrectionM2="0" reporterCorrectionM1="0" reporterCorrectionP1="0" reporterCorrectionP2="0" composition="C(6) H(6) S O(3)" multi_modification="false">
      <position>anywhere</position>
      <modification_site index="0" site="K" />
      <type>standard</type>
      <terminus_type>none</terminus_type>
   </modification>
  <modification index="475" title="C-term water-loss" description="C-term water-loss" create_date="2013-04-09T11:30:30.6965302+02:00" last_modified_date="2013-04-09T11:31:55.4033752+02:00" user="H. Schiller and R.A. Scheltema" reporterCorrectionM2="0" reporterCorrectionM1="0" reporterCorrectionP1="0" reporterCorrectionP2="0" composition="H(-2) O(-1)" multi_modification="false">
      <position>anyCterm</position>
      <modification_site index="0" site="-" />
      <type>standard</type>
      <terminus_type>none</terminus_type>
   </modification>
   <modification index="476" title="S-S thiocysteine" description="thiocysteine" create_date="2013-05-16T17:36:11.2382253+02:00" last_modified_date="2013-05-17T10:04:48.4729226+02:00" user="H. Schiller and R.A. Scheltema" reporterCorrectionM2="0" reporterCorrectionM1="0" reporterCorrectionP1="0" reporterCorrectionP2="0" composition="S" multi_modification="false">
     <position>anywhere</position>
     <modification_site index="0" site="C" />
     <type>standard</type>
     <terminus_type>none</terminus_type>
   </modification>
   <modification index="477" title="S-S cysteine-dehydroalanine" description="cysteine-dehydroalanine" create_date="2013-05-16T17:39:16.7714039+02:00" last_modified_date="2013-05-17T10:05:13.5580442+02:00" user="H. Schiller and R.A. Scheltema" reporterCorrectionM2="0" reporterCorrectionM1="0" reporterCorrectionP1="0" reporterCorrectionP2="0" composition="S(-1) H(-2)" multi_modification="false">
     <position>anywhere</position>
     <modification_site index="0" site="C" />
     <type>standard</type>
     <terminus_type>none</terminus_type>
   </modification>
   <modification index="478" title="Unmodified" description="Empty modification" create_date="2013-05-16T17:39:16.7714039+02:00" last_modified_date="2013-05-17T10:05:13.5580442+02:00" user="H. Schiller and R.A. Scheltema" reporterCorrectionM2="0" reporterCorrectionM1="0" reporterCorrectionP1="0" reporterCorrectionP2="0" composition="" multi_modification="false">
     <position>anywhere</position>
     <modification_site index="0" site="\0" />
     <type>standard</type>
     <terminus_type>none</terminus_type>
   </modification>
  
  <modification index="479" title="Glucitol" description="Glucitol" create_date="2013-05-16T17:39:16.7714039+02:00" last_modified_date="2013-05-17T10:05:13.5580442+02:00" user="H. Schiller and R.A. Scheltema" reporterCorrectionM2="0" reporterCorrectionM1="0" reporterCorrectionP1="0" reporterCorrectionP2="0" composition="C(6) H(12) O(5)" multi_modification="false">
    <position>anywhere</position>
    <modification_site index="0" site="K" />
    <type>standard</type>
    <terminus_type>nterm</terminus_type>
  </modification>
  <modification index="480" title="Hydrogen loss" description="Hydrogen loss" create_date="2013-05-16T17:39:16.7714039+02:00" last_modified_date="2013-05-17T10:05:13.5580442+02:00" user="H. Schiller and R.A. Scheltema" reporterCorrectionM2="0" reporterCorrectionM1="0" reporterCorrectionP1="0" reporterCorrectionP2="0" composition="H(-1)" multi_modification="false">
    <position>anywhere</position>
    <modification_site index="0" site="C" />
    <type>standard</type>
    <terminus_type>none</terminus_type>
  </modification>

  <modification index="481" title="CopperZinc" description="CopperZinc" create_date="2013-05-16T17:39:16.7714039+02:00" last_modified_date="2013-05-17T10:05:13.5580442+02:00" user="H. Schiller and R.A. Scheltema" reporterCorrectionM2="0" reporterCorrectionM1="0" reporterCorrectionP1="0" reporterCorrectionP2="0" composition="Cu(1) Zn(1)" multi_modification="false">
    <position>anywhere</position>
    <modification_site index="0" site="C" />
    <type>standard</type>
    <terminus_type>none</terminus_type>
  </modification>

  
  
  
  <modification index="482" title="S-S" description="S-S" create_date="2013-05-16T17:39:16.7714039+02:00" last_modified_date="2013-05-17T10:05:13.5580442+02:00" user="H. Schiller and R.A. Scheltema" reporterCorrectionM2="0" reporterCorrectionM1="0" reporterCorrectionP1="0" reporterCorrectionP2="0" composition="H(-2)" multi_modification="false">
    <position>anywhere</position>
    <modification_site index="0" site="C" />
    <type>standard</type>
    <terminus_type>none</terminus_type>
  </modification>
  <modification index="483" title="S-S silent" description="S-S" create_date="2013-05-16T17:39:16.7714039+02:00" last_modified_date="2013-05-17T10:05:13.5580442+02:00" user="H. Schiller and R.A. Scheltema" reporterCorrectionM2="0" reporterCorrectionM1="0" reporterCorrectionP1="0" reporterCorrectionP2="0" composition="H(-1)" multi_modification="false">
    <position>anywhere</position>
    <modification_site index="0" site="C" />
    <type>standard</type>
    <terminus_type>none</terminus_type>
  </modification>
  <modification index="484" title="S-S cleavage" description="S-S cleavage" create_date="2013-05-16T17:39:16.7714039+02:00" last_modified_date="2013-05-17T10:05:13.5580442+02:00" user="H. Schiller and R.A. Scheltema" reporterCorrectionM2="0" reporterCorrectionM1="0" reporterCorrectionP1="0" reporterCorrectionP2="0" composition="H(-1)" multi_modification="false">
    <position>anywhere</position>
    <modification_site index="0" site="C" />
    <type>standard</type>
    <terminus_type>none</terminus_type>
  </modification>
  <modification index="485" title="S-C cleavage" description="S-C cleavage" create_date="2013-05-16T17:39:16.7714039+02:00" last_modified_date="2013-05-17T10:05:13.5580442+02:00" user="H. Schiller and R.A. Scheltema" reporterCorrectionM2="0" reporterCorrectionM1="0" reporterCorrectionP1="0" reporterCorrectionP2="0" composition="S(1)" multi_modification="false">
    <position>anywhere</position>
    <modification_site index="0" site="C" />
    <type>standard</type>
    <terminus_type>none</terminus_type>
  </modification>
  <modification index="486" title="C-S cleavage" description="C-S cleavage" create_date="2013-05-16T17:39:16.7714039+02:00" last_modified_date="2013-05-17T10:05:13.5580442+02:00" user="H. Schiller and R.A. Scheltema" reporterCorrectionM2="0" reporterCorrectionM1="0" reporterCorrectionP1="0" reporterCorrectionP2="0" composition="S(-1)" multi_modification="false">
    <position>anywhere</position>
    <modification_site index="0" site="C" />
    <type>standard</type>
    <terminus_type>none</terminus_type>
  </modification>

  <modification index="487" title="nuc" description="nuc" create_date="2013-05-16T17:39:16.7714039+02:00" last_modified_date="2013-05-17T10:05:13.5580442+02:00" user="H. Schiller and R.A. Scheltema" reporterCorrectionM2="0" reporterCorrectionM1="0" reporterCorrectionP1="0" reporterCorrectionP2="0" composition="S(-1)" multi_modification="false">
    <position>anywhere</position>
    <modification_site index="0" site="F" />
    <type>standard</type>
    <terminus_type>none</terminus_type>
  </modification>
  <modification index="488" title="Val6" description="Valine-13C6 (V-13C6)" create_date="2013-05-16T17:39:16.7714039+02:00" last_modified_date="2013-05-17T10:05:13.5580442+02:00" user="H. Schiller and R.A. Scheltema" reporterCorrectionM2="0" reporterCorrectionM1="0" reporterCorrectionP1="0" reporterCorrectionP2="0" composition="Cx(5) C(-5) Nx(1) N(-1)" multi_modification="false">
    <position>anywhere</position>
    <modification_site index="0" site="V" />
    <type>standard</type>
    <terminus_type>none</terminus_type>
  </modification>
  
  <modification index="489" title="BabsiLinker" description="Babsi complete linker" create_date="2012-11-17T18:25:05.23221+01:00" last_modified_date="2012-11-17T18:26:29.852759+01:00" user="H. Schiller and R.A. Scheltema" reporterCorrectionM2="0" reporterCorrectionM1="0" reporterCorrectionP1="0" reporterCorrectionP2="0" composition="C(16) H(19) N(3) O(10)" multi_modification="false">
    <position>anywhere</position>
    <modification_site index="0" site="K" />
    <type>standard</type>
    <terminus_type>none</terminus_type>
  </modification>
  <modification index="490" title="BabsiLinker TRIS" description="BabsiLinker TRIS" create_date="2012-11-17T18:25:05.23221+01:00" last_modified_date="2012-11-17T18:26:29.852759+01:00" user="H. Schiller and R.A. Scheltema" reporterCorrectionM2="0" reporterCorrectionM1="0" reporterCorrectionP1="0" reporterCorrectionP2="0" composition="C(12) H(21) N(2) O(7)" multi_modification="false">
    <position>anywhere</position>
    <modification_site index="0" site="K" />
    <type>standard</type>
    <terminus_type>none</terminus_type>
  </modification>
  <modification index="491" title="BabsiLinker H2O" description="BabsiLinker H2O" create_date="2012-11-17T18:25:05.23221+01:00" last_modified_date="2012-11-17T18:26:29.852759+01:00" user="H. Schiller and R.A. Scheltema" reporterCorrectionM2="0" reporterCorrectionM1="0" reporterCorrectionP1="0" reporterCorrectionP2="0" composition="C(8) H(12) N O(5)" multi_modification="false">
    <position>anywhere</position>
    <modification_site index="0" site="K" />
    <type>standard</type>
    <terminus_type>none</terminus_type>
  </modification>
  
  <modification index="492" title="Glycan" description="Glycan" create_date="2012-11-17T18:25:05.23221+01:00" last_modified_date="2012-11-17T18:26:29.852759+01:00" user="H. Schiller and R.A. Scheltema" reporterCorrectionM2="0" reporterCorrectionM1="0" reporterCorrectionP1="0" reporterCorrectionP2="0" composition="" multi_modification="false">
    <position>anywhere</position>
    <modification_site index="0" site="N">
      <neutralloss_collection>
        <neutralloss name="H(0)N(1)-H2O" shortname="H(0)N(1)-H2O" composition="C(-8)H(-13)N(-1)O(-5)" />
        <neutralloss name="H(0)N(2)-H2O" shortname="H(0)N(2)-H2O" composition="C(-16)H(-26)N(-2)O(-10)" />
        <neutralloss name="H(1)N(2)-H2O" shortname="H(1)N(2)-H2O" composition="C(-22)H(-36)N(-2)O(-15)" />
        <neutralloss name="H(2)N(2)-H2O" shortname="H(2)N(2)-H2O" composition="C(-28)H(-46)N(-2)O(-20)" />
        <neutralloss name="H(3)N(2)-H2O" shortname="H(3)N(2)-H2O" composition="C(-34)H(-56)N(-2)O(-25)" />
        <neutralloss name="H(0)N(3)-H2O" shortname="H(0)N(3)-H2O" composition="C(-24)H(-39)N(-3)O(-15)" />
        <neutralloss name="H(1)N(3)-H2O" shortname="H(1)N(3)-H2O" composition="C(-30)H(-49)N(-3)O(-20)" />
        <neutralloss name="H(2)N(3)-H2O" shortname="H(2)N(3)-H2O" composition="C(-36)H(-59)N(-3)O(-25)" />
        <neutralloss name="H(3)N(3)-H2O" shortname="H(3)N(3)-H2O" composition="C(-42)H(-69)N(-3)O(-30)" />
        <neutralloss name="F(1)H(0)N(1)-H2O" shortname="F(1)H(0)N(1)-H2O" composition="C(-14)H(-23)N(-1)O(-9)" />
        <neutralloss name="F(1)H(0)N(2)-H2O" shortname="F(1)H(0)N(2)-H2O" composition="C(-22)H(-36)N(-2)O(-14)" />
        <neutralloss name="F(1)H(1)N(2)-H2O" shortname="F(1)H(1)N(2)-H2O" composition="C(-28)H(-46)N(-2)O(-19)" />
        <neutralloss name="F(1)H(2)N(2)-H2O" shortname="F(1)H(2)N(2)-H2O" composition="C(-34)H(-56)N(-2)O(-24)" />
        <neutralloss name="F(1)H(3)N(2)-H2O" shortname="F(1)H(3)N(2)-H2O" composition="C(-40)H(-66)N(-2)O(-29)" />
        <neutralloss name="F(1)H(0)N(3)-H2O" shortname="F(1)H(0)N(3)-H2O" composition="C(-30)H(-49)N(-3)O(-19)" />
        <neutralloss name="F(1)H(1)N(3)-H2O" shortname="F(1)H(1)N(3)-H2O" composition="C(-36)H(-59)N(-3)O(-24)" />
        <neutralloss name="F(1)H(2)N(3)-H2O" shortname="F(1)H(2)N(3)-H2O" composition="C(-42)H(-69)N(-3)O(-29)" />
        <neutralloss name="F(1)H(3)N(3)-H2O" shortname="F(1)H(3)N(3)-H2O" composition="C(-48)H(-79)N(-3)O(-34)" />
        <neutralloss name="H(0)N(1)" shortname="H(0)N(1)" composition="C(-8)H(-15)N(-1)O(-6)" />
        <neutralloss name="H(0)N(2)" shortname="H(0)N(2)" composition="C(-16)H(-28)N(-2)O(-11)" />
        <neutralloss name="H(1)N(2)" shortname="H(1)N(2)" composition="C(-22)H(-38)N(-2)O(-16)" />
        <neutralloss name="H(2)N(2)" shortname="H(2)N(2)" composition="C(-28)H(-48)N(-2)O(-21)" />
        <neutralloss name="H(3)N(2)" shortname="H(3)N(2)" composition="C(-34)H(-58)N(-2)O(-26)" />
        <neutralloss name="H(0)N(3)" shortname="H(0)N(3)" composition="C(-24)H(-41)N(-3)O(-16)" />
        <neutralloss name="H(1)N(3)" shortname="H(1)N(3)" composition="C(-30)H(-51)N(-3)O(-21)" />
        <neutralloss name="H(2)N(3)" shortname="H(2)N(3)" composition="C(-36)H(-61)N(-3)O(-26)" />
        <neutralloss name="H(3)N(3)" shortname="H(3)N(3)" composition="C(-42)H(-71)N(-3)O(-31)" />
        <neutralloss name="F(1)H(0)N(1)" shortname="F(1)H(0)N(1)" composition="C(-14)H(-25)N(-1)O(-10)" />
        <neutralloss name="F(1)H(0)N(2)" shortname="F(1)H(0)N(2)" composition="C(-22)H(-38)N(-2)O(-15)" />
        <neutralloss name="F(1)H(1)N(2)" shortname="F(1)H(1)N(2)" composition="C(-28)H(-48)N(-2)O(-20)" />
        <neutralloss name="F(1)H(2)N(2)" shortname="F(1)H(2)N(2)" composition="C(-34)H(-58)N(-2)O(-25)" />
        <neutralloss name="F(1)H(3)N(2)" shortname="F(1)H(3)N(2)" composition="C(-40)H(-68)N(-2)O(-30)" />
        <neutralloss name="F(1)H(0)N(3)" shortname="F(1)H(0)N(3)" composition="C(-30)H(-51)N(-3)O(-20)" />
        <neutralloss name="F(1)H(1)N(3)" shortname="F(1)H(1)N(3)" composition="C(-36)H(-61)N(-3)O(-25)" />
        <neutralloss name="F(1)H(2)N(3)" shortname="F(1)H(2)N(3)" composition="C(-42)H(-71)N(-3)O(-30)" />
        <neutralloss name="F(1)H(3)N(3)" shortname="F(1)H(3)N(3)" composition="C(-48)H(-81)N(-3)O(-35)" />
      </neutralloss_collection>
      <diagnostic_collection>
        <diagnostic name="NeuAc + Hex + HexNAc" shortname="NeuAc + Hex + HexNAc" composition="C(25) H(40) N(2) O(18)" />
        <diagnostic name="NeuAc + Hex" shortname="NeuAc + Hex" composition="C(17) H(27) N(1) O(13)" />
        <diagnostic name="2*NeuAc + 2*Hex" shortname="2*NeuAc + 2*Hex" composition="C(28) H(46) N(2) O(20)" />
        <diagnostic name="4*Hex + 2*HexNAc" shortname="4*Hex + 2*HexNAc" composition="C(40) H(66) N(2) O(30)" />
        <diagnostic name="HexNac + Fuc" shortname="HexNac + Fuc" composition="C(14) H(23) N(1) O(9)" />
        <diagnostic name="NeuAc" shortname="NeuAc" composition="C(11) H(17) N(1) O(8)" />
        <diagnostic name="NeuAc - H2O" shortname="NeuAc - H2O" composition="C(11) H(15) N(1) O(7)" />
        <diagnostic name="Hex" shortname="Hex" composition="C(6)  H(10)      O(5)" />
        <diagnostic name="" shortname="Hex - H2O" composition="C(6)  H(8)       O(4)" />
        <diagnostic name="Fuc" shortname="Fuc" composition="C(6)  H(10)      O(4)" />
        <diagnostic name="Fuc - H2O" shortname="Fuc - H2O" composition="C(6)  H(8)       O(3)" />
        <diagnostic name="HexNAc" shortname="HexNAc" composition="C(8)  H(13) N(1) O(5)" />
        <diagnostic name="HexNAc - H2O" shortname="HexNAc - H2O" composition="C(8)  H(11) N(1) O(4)" />
        <diagnostic name="HexNAc - 2*H2O" shortname="HexNAc - 2*H2O" composition="C(8)  H(9)  N(1) O(3)" />
        <diagnostic name="HexNAc - 2*H2O - CH2O" shortname="HexNAc - 2*H2O - CH2O" composition="C(7)  H(7)  N(1) O(2)" />
        
        <diagnostic name="NeuAcBT" shortname="NeuAcBT" composition="C(58) H(87) F(3) N(12) O(20) S(1)" />
        <diagnostic name="NeuAcBT - H2O" shortname="NeuAcBT - H2O" composition="C(58) H(85) F(3) N(12) O(19) S(1)" />
        <diagnostic name="NeuAcBT + Hex + HexNAc" shortname="NeuAcBT + Hex + HexNAc" composition="C(72) H(110) F(3) N(13) O(30) S(1)" />
        <diagnostic name="NeuAcBT + Hex" shortname="NeuAcBT + Hex" composition="C(64) H(97) F(3) N(12) O(25) S" />
        <!--<diagnostic name="2*NeuAcBT + 2*Hex" shortname="2*NeuAc + 2*Hex" composition="C(28) H(46) N(2) O(20)" />-->
      </diagnostic_collection>
    </modification_site>
    <type>standard</type>
    <terminus_type>none</terminus_type>
  </modification>

  <modification index="489" title="RigidSugarXL monolink - H20" description="RigidSugarXL monolink - H20" create_date="2012-11-17T18:25:05.23221+01:00" last_modified_date="2012-11-17T18:26:29.852759+01:00" user="H. Schiller and R.A. Scheltema" reporterCorrectionM2="0" reporterCorrectionM1="0" reporterCorrectionP1="0" reporterCorrectionP2="0" composition="C(28) H(28) N(12) O(11)" multi_modification="false">
    <position>notCterm</position>
    <modification_site index="0" site="K">
      <neutralloss_collection>
        <neutralloss name="-N" shortname="-N" composition="C(3) H(3) N(3) O(2)" />
        <neutralloss name="-N2" shortname="-N2" composition="C(11) H(16) N(4) O(4)" />
        <neutralloss name="-N3" shortname="-N3" composition="C(3) H(3) N(3) O(2)" />
      </neutralloss_collection>
    </modification_site>
    <type>standard</type>
    <terminus_type>none</terminus_type>
  </modification>

  <modification index="489" title="RigidSugarXL monolink - TRIS" description="RigidSugarXL monolink - H20" create_date="2012-11-17T18:25:05.23221+01:00" last_modified_date="2012-11-17T18:26:29.852759+01:00" user="H. Schiller and R.A. Scheltema" reporterCorrectionM2="0" reporterCorrectionM1="0" reporterCorrectionP1="0" reporterCorrectionP2="0" composition="C(32) H(37) N(13) O(13)" multi_modification="false">
    <position>notCterm</position>
    <modification_site index="0" site="K">
    </modification_site>
    <type>standard</type>
    <terminus_type>none</terminus_type>
  </modification>

  <modification index="490" title="Hydrogen gain" description="Hydrogen gain" create_date="2013-05-16T17:39:16.7714039+02:00" last_modified_date="2013-05-17T10:05:13.5580442+02:00" user="H. Schiller and R.A. Scheltema" reporterCorrectionM2="0" reporterCorrectionM1="0" reporterCorrectionP1="0" reporterCorrectionP2="0" composition="H(1)" multi_modification="false">
    <position>anywhere</position>
    <modification_site index="0" site="C" />
    <type>standard</type>
    <terminus_type>none</terminus_type>
  </modification>

  <modification index="470" title="Alkene" description="DSSO alkene fragment" create_date="2012-08-10T12:26:00.3194449+02:00" last_modified_date="2012-08-10T12:27:14.4819751+02:00" user="H. Schiller and R.A. Scheltema" reporterCorrectionM2="0" reporterCorrectionM1="0" reporterCorrectionP1="0" reporterCorrectionP2="0" composition="C(3) O H(2)" multi_modification="false">
    <position>notCterm</position>
    <modification_site index="0" site="K" />
    <type>standard</type>
    <terminus_type>none</terminus_type>
  </modification>
  <modification index="471" title="Sulfenic acid" description="DSSO sulfenic acid fragment" create_date="2012-08-10T12:29:02.012964+02:00" last_modified_date="2012-08-10T12:30:19.2954997+02:00" user="H. Schiller and R.A. Scheltema" reporterCorrectionM2="0" reporterCorrectionM1="0" reporterCorrectionP1="0" reporterCorrectionP2="0" composition="C(3) O(2) S H(4)" multi_modification="false">
    <position>notCterm</position>
    <modification_site index="0" site="K" />
    <type>standard</type>
    <terminus_type>none</terminus_type>
  </modification>
  <modification index="472" title="Thiol" description="DSSO unsaturated thiol fragment" create_date="2012-08-10T13:27:39.5371444+02:00" last_modified_date="2012-08-10T13:29:27.458134+02:00" user="H. Schiller and R.A. Scheltema" reporterCorrectionM2="0" reporterCorrectionM1="0" reporterCorrectionP1="0" reporterCorrectionP2="0" composition="C(3) O H(2) S" multi_modification="false">
    <position>notCterm</position>
    <modification_site index="0" site="K" />
    <type>standard</type>
    <terminus_type>none</terminus_type>
  </modification>


  
  <modification index="473" title="BS294 H2O" description="BS294 H2O" create_date="2012-08-10T13:27:39.5371444+02:00" last_modified_date="2012-08-10T13:29:27.458134+02:00" user="H. Schiller and R.A. Scheltema" reporterCorrectionM2="0" reporterCorrectionM1="0" reporterCorrectionP1="0" reporterCorrectionP2="0" composition="C(17) H(20) N(3) O(10) P" multi_modification="false">
    <position>notCterm</position>
    <modification_site index="0" site="K" />
    <type>standard</type>
    <terminus_type>none</terminus_type>
  </modification>

  <modification index="473" title="BS402" description="BS402" create_date="2012-08-10T13:27:39.5371444+02:00" last_modified_date="2012-08-10T13:29:27.458134+02:00" user="H. Schiller and R.A. Scheltema" reporterCorrectionM2="0" reporterCorrectionM1="0" reporterCorrectionP1="0" reporterCorrectionP2="0" composition="C(8) H(3) O(5) P" multi_modification="false">
    <position>notCterm</position>
    <modification_site index="0" site="K" />
    <type>standard</type>
    <terminus_type>none</terminus_type>
  </modification>

  <modification index="474" title="DSS" description="DSS complete linker" create_date="2012-11-17T18:25:05.23221+01:00" last_modified_date="2012-11-17T18:26:29.852759+01:00" user="H. Schiller and R.A. Scheltema" reporterCorrectionM2="0" reporterCorrectionM1="0" reporterCorrectionP1="0" reporterCorrectionP2="0" composition="C(8) H(10) O(2)" multi_modification="false">
    <position>anywhere</position>
    <modification_site index="0" site="K" />
    <type>standard</type>
    <terminus_type>none</terminus_type>
  </modification>
  <modification index="474" title="BS122" description="BS122 complete linker" create_date="2012-11-17T18:25:05.23221+01:00" last_modified_date="2012-11-17T18:26:29.852759+01:00" user="H. Schiller and R.A. Scheltema" reporterCorrectionM2="0" reporterCorrectionM1="0" reporterCorrectionP1="0" reporterCorrectionP2="0" composition="C(8) H(2) O(2)" multi_modification="false">
    <position>anywhere</position>
    <modification_site index="0" site="K" />
    <type>standard</type>
    <terminus_type>none</terminus_type>
  </modification>


  <modification index="475" title="O1xidation (C)" description="O1xidation" create_date="2018-02-08T13:13:38.0850387+01:00" last_modified_date="2018-07-20T14:40:43.9996824+02:00" user="science.bms.dataroom" reporterCorrectionM2="0" reporterCorrectionM1="0" reporterCorrectionP1="0" reporterCorrectionP2="0" reporterCorrectionType="false" composition="O">
    <position>anywhere</position>
    <modification_site site="C">
      <neutralloss_collection>
        <neutralloss name="O loss" shortname="O1" composition="O" />
        <neutralloss name="H2SO loss" shortname="H2SO" composition="H(2) O S" />
      </neutralloss_collection>
      <diagnostic_collection />
    </modification_site>
    <type>standard</type>
    <terminus_type>none</terminus_type>
  </modification>
  <modification index="476" title="O2xidation (C)" description="O2xidation" create_date="2018-02-08T13:18:27.4877535+01:00" last_modified_date="2018-07-20T14:40:07.6195496+02:00" user="science.bms.dataroom" reporterCorrectionM2="0" reporterCorrectionM1="0" reporterCorrectionP1="0" reporterCorrectionP2="0" reporterCorrectionType="false" composition="O(2)">
    <position>anywhere</position>
    <modification_site site="C">
      <neutralloss_collection>
        <neutralloss name="O loss" shortname="O1" composition="O" />
        <neutralloss name="2O loss" shortname="O2" composition="O(2)" />
        <neutralloss name="H2SO2 loss" shortname="H2SO2" composition="H(2) O(2) S" />
      </neutralloss_collection>
      <diagnostic_collection />
    </modification_site>
    <type>standard</type>
    <terminus_type>none</terminus_type>
  </modification>
  <modification index="477" title="O3xidation (C)" description="O3xidation" create_date="2018-02-08T13:19:48.1329987+01:00" last_modified_date="2018-07-20T14:40:19.881464+02:00" user="science.bms.dataroom" reporterCorrectionM2="0" reporterCorrectionM1="0" reporterCorrectionP1="0" reporterCorrectionP2="0" reporterCorrectionType="false" composition="O(3)">
    <position>anywhere</position>
    <modification_site site="C">
      <neutralloss_collection>
        <neutralloss name="O loss" shortname="O1" composition="O" />
        <neutralloss name="2O loss" shortname="O2" composition="O(2)" />
        <neutralloss name="3O loss" shortname="O3" composition="O(3)" />
        <neutralloss name="H2SO3 loss" shortname="H2SO3" composition="H(2) O(3) S(2)" />
      </neutralloss_collection>
      <diagnostic_collection />
    </modification_site>
    <type>standard</type>
    <terminus_type>none</terminus_type>
  </modification>


</modifications>
