# Supplementary material for: Quantifying Positional Isomers (QPI) by Top-Down Mass Spectrometry
Source: Mol Cell Proteomics. 2021 Mar 10;20:100070. doi: 10.1016/j.mcpro.2021.100070 (PMC8099777; doi:10.1016/j.mcpro.2021.100070)
Supplement: supplementary material [file mmc2.zip › topdownlab_v1.0.0/TopdownLab.exe.config]

<?xml version="1.0" encoding="utf-8" ?>
<configuration>
    <startup> 
        <supportedRuntime version="v4.0" sku=".NETFramework,Version=v4.7.1" />
    </startup>
</configuration>
